# Supplementary material for: Six-month blood pressure and glucose control among HIV-infected adults with elevated blood pressure and hyperglycemia in northern Tanzania: A prospective observational study
Source: PLoS One. 2023 May 8;18(5):e0285472. doi: 10.1371/journal.pone.0285472 (PMC10166506; doi:10.1371/journal.pone.0285472)
Supplement: S1 Dataset — (XLSX) [file pone.0285472.s001.xlsx]

## Sheet: HIVMI_Majengo_Visit1_julian
respondent_gender	respondent_age	educationlevel	insurance	insurancespecify	income	tobacco_ever	tobacco_currently	alcohol_ever	alcohol_currently	vegetable_days	fruit_days	comorbidities	heartdisease_specify	exercise_duration	exercise_minutes	exercise_hours	familyhx	medications	sbp	dbp	weight	height	glucose	notfasting	lost	alive	sbp	dbp	glucose	notfasting	doctorvisits	new_medications	new_meds_specify	comorbidities	heartdisease_specify	education_interest	heartcare_location
female	45	completedprimary				no		no		2	2	none		minutes	10		no	None	138	80	42	150	5.4	no	n	yes	125	77	7.7	yes	no	no		none		yes	ctc
female	42	completedprimary				no		yes	yes	5	3	none		hours		2	no	NONE	125	77	86	169	4.4	no	n	yes	146	96	4.4	yes	no	no		none		yes	ctc
female	42	completedprimary				no		yes	yes	7	2	none		minutes	0		dn	None	133	80	72	152	5.5	yes	n	yes	118	69	5.4	yes	no	no		none		yes	ctc
female	36	completedsecondary				no		yes	yes	1	2	none		minutes	0		yes	None	214	71	72	166	5.2	yes	n	yes	113	67	5.6	yes	yes	yes	Antmalaria and amoxicilline	none		yes	other
male	43	someprimary				no		yes	yes	6	3	none		hours		6	yes	None	140	91	80	173	4.5	yes	n	yes	133	93	103	yes	no	no		none		yes	ctc
female	47	completedprimary				no		yes	yes	3	1	none		minutes	15		no	None	108	60	61	164	7.6	yes	n	yes	118	78	5.7	yes	yes	yes	Dk	none		yes	other
male	56	completedprimary				yes	no	yes	no	3	2	none		hours		2	yes	None	159	95	49	159	5.3	no	n	yes	121	85	7.3	yes	no	no		none		yes	ctc
female	55	completedprimary				no		yes	no	7	5	none		minutes	0		no	None	144	98	84	171	2.8	yes	n	yes	123	97	5.8	yes	no	no		none		yes	other
female	50	completedprimary				no		yes	no	7	7	hypertension		hours		1	yes	None	141	77	77	158	4.7	yes	n	yes	126	70	5.2	yes	yes	no		none		yes	ctc
female	85	none				yes	no	no		1	1	none		minutes	20		no	None	150	100	42	156	6.7	yes	n	yes	148	87	17.2	yes	yes	no		none		yes	ctc
female	50	completedcollege				no		no		3	2	none		minutes	15		no	None	113	77	54	154	5.8	yes	n	yes	115	74	6.1	yes	no	no		none		yes	ctc
female	48	completedprimary				no		yes	yes	7	7	none		minutes	15		no	None	131	88	70	161	11.9	no	n	yes	115	65	6.4	no	no	no		none		yes	ctc
male	46	somesecondary				yes	no	yes	yes	5	2	none		minutes	45		no	None	137	91	70	163	6.6	yes	n	yes	136	88	9.2	yes	no	no		none		yes	ctc
male	73	someprimary				yes	no	yes	yes	2	1	none		minutes	40		no	none	152	97	96	163	4.8	no	n	yes	155	89	7.7	yes	no	no		none		yes	ctc
female	52	completedprimary				no		yes	no	3	3	none		hours		4	no	None	126	76	57	156	5.2	yes	n	yes	121	66	6.8	yes	no	no		none		yes	ctc
female	60	completedprimary				no		yes	no	6	2	none		minutes	60		no	Dk	113	76	67	163	7.8	yes	n	yes	107	73	6.2	yes	yes	yes	Dk	hypertension		yes	other
male	52	someprimary				yes	no	yes	yes	7	7	none		minutes	20		yes	NONE	160	99	76	162	7.3	yes	n	yes	135	84	6.9	yes	no	no		none		yes	other
female	43	completedprimary				no		yes	yes	4	3	none		hours		1	no	None	133	92	80	170	4.8	yes	n	yes	129	86	6.7	yes	yes	yes	Dk	none		yes	ctc
female	51	completedprimary				no		no		5	2	none		minutes	0		no	None	161	84	81	157	4.7	yes	n	yes	158	77	6.7	yes	yes	yes	Doxy	none		yes	ctc
male	31	somecollege				no		no		3	5	none		minutes	30		no	NONE	124	93	64	166	4.9	yes	y
male	42	somecollege				yes	no	yes	yes	1	3	none		minutes	1		no	NONE	133	82	80	173	5	yes	n	yes	130	85	5.9	yes	no	no		none		yes	ctc
male	22	completedsecondary				no		no		2	2	none		hours		2	no	None	123	64	55	164	4.8	yes	n	yes	121	98	5.2	yes	no	no		none		yes	ctc
female	62	completedprimary				no		yes	no	1	7	hypertension		minutes	0		no	None	190	122	76	158	5.4	yes	n	yes	129	87	6.3	no	yes	yes	Antmalaria and azuma	none		yes	ctc
male	38	somesecondary				yes	no	yes	yes	7	2	none		hours		5	no	ISONIAZID	150	96	56	167	5.8	no	n	yes	142	86	5.4	no	no	no		none		yes	ctc
female	55	completedprimary				no		yes	no	3	7	hypertension		hours		3	yes	Lasix	154	98	75	162	7.5	yes	n	yes	128	89	7.5	yes	yes	yes	Malafine	none		yes	ctc
female	32	completedprimary				yes	no	yes	yes	2	5	none		minutes	0		no	Anti TB medication	117	76	65	168	8	yes	n	yes	106	59	6.7	yes	no	no		none		yes	ctc
female	45	somesecondary				yes	yes	yes	no	2	1	stroke		hours		3	yes	NONE	141	100	96	156	4.8	yes	n	yes	152	87	6.3	yes	no	no		stroke hypertension		yes	other
male	67	completedprimary				yes	no	yes	yes	4	7	none		hours		30	no	None	176	113	69	175	5	yes	n	yes	144	92	7.2	yes	no	no		none		yes	ctc
female	26	completedprimary				no		no		6	5	none		minutes	60		no	None	134	79	60	171	5.2	yes	n	yes	119	70	6.2	yes	no	no		none		yes	ctc
female	57	completedprimary				no		no		3	1	hypertension		minutes	0		no		191	122	56	159	4.8	no	n	yes	179	133	6.8	yes	yes	yes	DK	none		yes	ctc
male	49	completedprimary				yes	no	yes	no	5	5	none		minutes	30		no	None	150	81	76	166	5.3	no	n	yes	135	72	6.2	yes	no	no		none		yes	ctc
female	35	completedprimary				no		yes	no	7	7	none		hours		30	no	None	106	67	53	163	4.7	yes	n	yes	100	72	4.7	no	no	no		none		yes	ctc
male	81	someprimary				yes	yes	yes	yes	7	2	hypertension		minutes	45		yes	NONE	167	78	68	172	5.7	yes	n	yes	144	85	6.2	no	no	no		none		yes	ctc
male	23	completedprimary				no		no		1	7	none		hours		2	no	None	146	67	55	170	7.7	yes	n	yes	111	72	5	no	no	no		none		yes	dk
female	29	none				no		no		0	0	none		minutes	20		dn	CARBAMEZAPINE	116	75	60	147	5.4	no	n	yes	101	64	5.1	yes	yes	yes	Paracetamol	none		yes	other
female	37	completedprimary				no		yes	yes	1	2	none		minutes	30		no	None	129	83	80	155	4.9	no	n	yes	118	94	5.2	no	no	no		none		yes	other
female	48	completedprimary				no		yes	yes	5	6	none		minutes	0		no	None	123	70	74	168	5.1	no	n	yes	122	86	5.2	yes	no	no		none		yes	ctc
female	42	somesecondary				no		yes	yes	7	7	none		hours		30	no	IPT	108	65	87	170	6.4	yes	n	yes	131	70	6.4	yes	yes	no		none		yes	ctc
female	52	completedprimary				no		yes	no	5	2	none		minutes	0		no	None	135	82	60	158	6.5	yes	n	yes	129	83	6.7	yes	no	no		none		yes	ctc
male	39	completedprimary				yes	yes	yes	no	7	3	stroke		minutes	5		yes	None	118	85	65	170	5	yes	n	yes	123	82	7.5	yes	no	no		none		yes	ctc
female	48	completedsecondary				no		yes	yes	1	3	none		minutes	0		no	None	184	103	97	168	12.4	yes	n	yes	162	104	15.8	yes	yes	yes	Amoxycln	hypertension diabetes		yes	ctc
female	32	completedprimary				no		yes	no	4	7	none		minutes	17		no	NONE	116	75	68	169	5.5	yes	n	yes	126	79	4.9	yes	no	no		none		yes	ctc
female	44	completedprimary				no		no		1	2	none		minutes	30		no	Declofenac	116	72	47	153	4.8	yes	n	yes	104	71	4.9	no	no	yes	Dk	none		yes	other
female	62	completedprimary				no		yes	yes	2	7	diabetes		minutes	30		no	Metformin	153	67	70	170	18	yes	n	yes	164	71	8.9	no	yes	no		none		yes	ctc
female	46	completedprimary				no		no		7	7	heartdisease	HYPERTROPHY	minutes	20		no	NONE	137	79	70	157	14.1	no	n	yes	132	77	6.4	no	no	no		diabetes		yes	other
female	45	completedprimary				no		no		3	2	hypertension		minutes	10		no	Dk	156	111	96	168	5.1	yes	n	yes	174	119	5.4	yes	no	no		none		yes	ctc
male	64	completedsecondary				yes	no	yes	no	7	7	diabetes		minutes	30		no	Insuline	97	63	56	174	9.9	yes	n	yes	114	67	10.2	yes	no	no		none		yes	ctc
male	62	none				yes	yes	yes	yes	5	4	none		minutes	30		no	NONE	148	92	54	163	7.3	yes	n	yes	124	86	9.5	yes	no	no		none		yes	ctc
male	57	none				yes	yes	yes	yes	1	1	none		minutes	20		dn	None	121	77	78	174	5.1	yes	n	yes	127	79	4.4	yes	no	no		none		yes	dk
female	44	completedprimary				no		yes	yes	2	3	none		hours		2	no	None	134	85	60	167	5.2	no	n	yes	146	86	6.1	yes	no	no		none		yes	ctc
female	39	completedprimary				no		yes	yes	4	1	none		minutes	10		no	NONE	126	75	96	164	6.5	yes	n	yes	127	73	4.9	yes	yes	no		none		yes	ctc
female	56	completedprimary				no		yes	yes	4	3	none		minutes	15		no	None	136	80	60	162	5.3	no	n	yes	123	73	5.1	yes	yes	no		none		yes	ctc
female	32	completedprimary				no		yes	no	5	2	none		minutes	2		no	None	139	76	89	158	6.1	yes	n	yes	119	79	5.5	yes	no	no		none		yes	ctc
female	49	completedprimary				no		yes	no	3	7	none		minutes	30		no	Omeprazole	149	91	78	159	5.9	no	n	yes	121	72	6.1	no	yes	no		none		yes	ctc
female	41	completedprimary				no		yes	yes	7	7	none		minutes	15		no	NONE	148	97	104	171	4.8	yes	n	yes	141	66	6.9	yes	no	no		none		yes	ctc
female	49	completedprimary				no		yes	yes	5	6	hypertension		minutes	30		no	None	177	76	62	164	7.2	yes	n	yes	156	97	4.9	yes	no	no		none		yes	other
female	57	completedsecondary				no		yes	no	7	4	diabetes hypertension		minutes	20		no	None	171	97	59	155	13.2	no	n	yes	175	97	15.5	no	no	no		hypertension diabetes none		yes	ctc
female	57	completedprimary				no		no		6	2	none		minutes	30		dn	None	127	77	59	152	5.2	yes	n	yes	126	74	4.9	yes	no	no		none		yes	ctc
male	47	completedprimary				no		yes	no	3	2	none		hours		5	no	ISONIAZID PROPHYLAXIS TREATMENT	130	72	62	168	4.8	no	n	yes	102	60	5.1	yes	no	no		none		yes	ctc
female	50	completedprimary				no		yes	yes	6	6	none		minutes	0		no	None	126	93	105	170	5	yes	n	yes	125	88	5.9	no	no	no		none		yes	ctc
female	48	completedprimary				no		yes	yes	3	1	none		minutes	30		no	None	123	78	59	164	4.3	no	n	yes	123	83	5.5	yes	no	no		none		yes	ctc
female	48	completedprimary				no		yes	yes	7	6	hypertension		minutes	20		no	NONE	171	99	74	161	5.2	yes	n	yes	148	88	5.1	yes	yes	no		none		yes	ctc
female	61	someprimary				no		no		6	5	heartdisease hypertension	Heart failure	minutes	30		yes	Dk	139	75	67	160	5.5	no	n	yes	130	57	6.2	yes	yes	yes	DK	diabetes		yes	ctc
female	39	somesecondary				no		yes	yes	7	7	none		hours		1	no	NONE	112	71	93	163	5.5	yes	n	yes	131	81	4.1	yes	no	no		none		yes	ctc
female	28	completedcollege				no		no		6	5	none		minutes	30		no	None	118	75	67	152	4.8	yes	n	yes	117	70	5.3	yes	no	no		none		yes	ctc
female	41	completedprimary				no		no		6	7	none		minutes	35		no	NONE	118	71	76	153	7.2	yes	n	yes	127	65	5.3	yes	yes	yes	ANTBIOTIC,ANT MALARIA	none		yes	ctc
female	47	completedprimary				no		no		7	7	stroke		minutes	15		no	NONE	133	77	59	156	5.8	yes	n	yes	114	74	5.2	yes	no	no		none		yes	ctc
female	62	completedprimary				no		yes	no	5	2	none		minutes	15		no	None	166	95	61	166	5.4	yes	n	yes	131	82	6.4	yes	no	no		none		yes	other
male	45	someprimary				yes	yes	yes	no	1	1	none		hours		2	no	NONE	118	74	50	169	5	yes	n	yes	103	70	5.1	no	no	no		none		yes	other
female	50	someprimary				yes	no	yes	no	3	0	none		minutes	30		dn	None	110	80	50	170	4.6	no	n	yes	117	77	4.2	yes	yes	no		none		yes	ctc
male	46	completedsecondary				yes	no	yes	yes	3	3	none		minutes	60		no	Local herbs	138	91	70	178	5.2	yes	n	yes	139	85	5.1	yes	no	no		none		yes	other
female	31	someprimary				no		yes	no	2	1	none		hours		1	no	NONE	107	61	46	153	6	yes	n	yes	102	66	5.7	yes	yes	yes	AMPICLOX	none		yes	ctc
female	52	completedprimary				no		yes	no	3	7	none		hours		2	no	None	130	79	61	155	5.1	yes	n	yes	140	84	4.2	yes	no	no		none		yes	ctc
female	43	completedsecondary				no		yes	yes	2	1	hypertension		minutes	0		no	None	174	95	75	160	4.2	yes	n	yes	167	96	5.1	yes	no	no		none		yes	ctc
female	62	completedprimary				no		no		7	7	none		hours		1	no	ISONIAZID PROPHYLAXIS TREATMENT	156	94	87	158	6.2	no	n	yes	131	81	9.5	yes	no	no		none		yes	ctc
female	50	none				no		yes	yes	5	1	none		minutes	20		yes	None	128	83	75	178	6.5	no	n	yes	131	95	5.1	yes	yes	no		diabetes		yes	ctc
female	39	completedprimary				no		yes	no	4	4	hypertension kidneydisease		hours		1	no	None	118	60	45	161	4.8	yes	n	yes	108	61	5.1	yes	yes	yes	ERYTHROMYCIN PARACETAMOL	none		yes	ctc
female	48	completedprimary				yes	no	yes	no	4	7	none		hours		1	no	NONE	142	83	82	156	9.1	yes	n	yes	128	69	8.4	no	no	yes	Azuma	diabetes		yes	ctc
female	33	completedsecondary				yes	yes	no		6	1	none		hours		2	yes	None	116	73	70	167	4.6	yes	n	yes	116	66	4.8	no	yes	yes	Dk	none		yes	other
male	45	completedprimary				no		no		5	5	none		minutes	45		no	NONE	117	74	71	171	6.4	yes	n	yes	112	67	5.5	yes	no	no		none		yes	dk
female	26	completedprimary				yes	yes	no		5	1	none		minutes	0		no	Phenobarbital	117	63	75	178	4.8	yes	n	yes	117	70	5.1	yes	no	no		none		yes	ctc
female	48	completedprimary				no		yes	no	5	4	none		hours		2	yes	NONE	120	82	59	151	4.6	yes	n	yes	111	72	5.6	yes	yes	yes	Paracetamol piritone and cough mixture	none		yes	ctc
female	59	someprimary				no		yes	no	7	7	hypertension		minutes	30		no	None	196	108	52	152	4.7	yes	n	yes	214	115	4.6	yes	no	no		none		yes	ctc
female	60	completedprimary				no		yes	no	2	3	none		hours		1	yes	NONE	129	85	44	159	4.7	yes	n	yes	144	84	5.3	yes	no	no		none		yes	ctc
female	62	completedprimary				no		yes	no	5	3	none		minutes	30		no	None	161	95	63	163	6.9	yes	n	yes	145	83	6.1	yes	no	no		none		yes	dk
female	31	completedcollege				no		yes	no	3	4	none		minutes	1		yes	None	110	72	54	169	5.9	yes	n	yes	104	67	5.1	yes	no	no		none		yes	ctc
female	72	none				no		yes	yes	2	6	none		minutes	30		yes	Dk	148	89	60	163	5.8	yes	n	yes	147	45	6.1	yes	no	no		none		yes	ctc
female	41	completedprimary				no		yes	yes	7	2	none		minutes	45		dn	NONE	128	88	60	169	7.1	yes	n	yes	107	66	6.8	yes	no	no		none		yes	ctc other
male	48	completedprimary				yes	yes	yes	yes	7	7	none		hours		2	yes	NONE	131	76	80	171	5.9	yes	n	yes	122	75	5.6	yes	no	no		none		yes	ctc
female	40	completedprimary				no		yes	yes	7	7	hypertension		minutes	30		no	NONE	132	89	72	168	8.7	yes	n	yes	125	83	5.6	no	no	no		none		yes	ctc
male	28	completedprimary				yes	no	yes	yes	1	0	none		minutes	0		no	None	125	78	74	174	5.9	no	y
male	41	someprimary				no		no		3	3	none		minutes	45		no	NONE	121	72	63	169	5.4	yes	n	yes	107	75	61	yes	no	no		none		yes	ctc
male	40	completedsecondary				yes	no	yes	yes	2	2	none		minutes	15		no	None	126	88	77	174	6.1	yes	n	yes	137	79	5.2	yes	yes	no		none		yes	ctc
female	33	somesecondary				no		yes	yes	3	7	none		minutes	30		no	NONE	138	89	98	162	5.3	yes	n	yes	127	78	6	yes	no	no		none		yes	ctc
female	37	completedprimary				yes	no	no		2	2	none		minutes	10		no	Dk	114	75	70	172	6.9	yes	n	yes	122	86	6.9	yes	yes	yes	Covid package	none		yes	ctc
male	49	completedprimary				no		yes	yes	5	7	none		minutes	15		no	NONE	139	83	109	178	6.1	yes	n	yes	116	63	7.1	yes	no	no		none		yes	other
female	45	someprimary				no		no		3	1	none		minutes	0		no	None	148	91	78	170	4.7	yes	n	yes	132	92	4.3	no	no	no		none		yes	ctc
female	40	completedprimary				no		yes	yes	3	2	none		hours		3	no	None	123	70	84	173	4.5	no	n	yes	113	63	6.5	yes	yes	no		none		yes	ctc
female	41	completedprimary				no		yes	yes	6	1	none		minutes	0		no	None	137	92	73	168	7.1	no	n	yes	152	86	5.1	no	no	no		none		yes	other
female	49	somesecondary				no		no		6	3	none		minutes	1		no	NONE	132	62	58	163	5.9	no	n	yes	122	72	5.2	yes	no	no		none		yes	ctc
female	50	completedsecondary				no		yes	no	3	7	none		hours		2	no	None	135	94	77	162	6.6	yes	n	yes	105	89	6.7	yes	no	no		none		yes	ctc
female	55	none	none		0	no		yes	no	3	7	none		hours		2	no	None	115	72	60	156	5.6	no	n	yes	109	81	5.4	no	no	no		none		yes	ctc
female	41	completedprimary	none		150000	no		no		1	3	none		minutes	30		no	NONE	189	107	96	171	4.8	no	y
female	34	completedprimary	none		45000	no		no		6	3	none		minutes	30		no	None	133	90	53	162	5.5	yes	n	yes	111	72	5.4	yes	yes	no		none		yes	ctc
male	54	somesecondary	none		10000	yes	no	yes	yes	4	2	hypertension		minutes	30		yes	None	173	114	75	152	4.5	no	n	yes	176	106	5.1	no	no	no		none		yes	ctc
female	42	somesecondary	none		40000	no		yes	yes	2	7	none		minutes	20		no	ISONIAZID PROPHYLAXIS TREATMENT	127	77	97	172	5.6	yes	n	yes	134	72	6.9	yes	no	no		none		yes	ctc
male	54	completedprimary	none		120000	yes	no	yes	no	3	1	hypertension		minutes	0		yes	Soluble asprin, and ant hypertension drug	154	82	84	168	5.4	yes	n	yes	124	74	6.8	yes	no	no		none		yes	ctc
male	47	completedcollege	none		150000	yes	yes	yes	yes	3	7	none		minutes	45		no	None	118	71	60	173	7.5	yes	n	yes	119	66	5	yes	no	no		none		yes	ctc
female	42	completedprimary	none		30000	no		yes	yes	1	1	none		minutes	38		no	None	137	89	58	152	5.8	yes	n	yes	117	80	5.4	no	no	no		none		yes	ctc
female	40	completedprimary	none		40000	no		no		4	1	none		minutes	35		no	ISONIAZID PROPHYLAXIS TREATMENT	129	83	87	164	16.9	yes	n	yes	139	82	13.4	yes	no	no		diabetes		yes	ctc
female	46	completedsecondary	none		20000	no		no		3	3	none		minutes	0		no	None	118	71	68	154	5.4	yes	n	yes	126	78	5.3	yes	yes	yes	Vivian	none		yes	other ctc
female	41	completedprimary	none		140000	no		no		4	1	none		minutes	45		no	NONE	107	60	63	165	5.4	yes	n	yes	104	51	6.3	yes	no	yes	Local herb	none		yes	other
male	47	somecollege	none		80000	yes	yes	yes	no	4	7	none		hours		2	no	NONE	104	77	57	168	4.8	no	n	yes	87	64	5.9	yes	no	no		none		yes	ctc
female	51	completedprimary	none		100000	no		no		7	7	none		minutes	0		no	None	129	89	50	158	4.5	no	n	no
male	34	completedprimary	none		50000	no		yes	yes	2	1	none		minutes	30		no	NONE	124	75	59	163	5.1	yes	n	yes	130	80	4.9	no	no	no		none		yes	ctc
female	61	someprimary	none		60000	yes	yes	yes	yes	3	2	none		minutes	30		no	None	173	98	65	173	5.3	yes	n	yes	139	78	5	yes	no	no		none		yes	ctc
male	43	someprimary	none		200000	yes	no	yes	no	5	3	none		minutes	30		no	None	108	73	55	167	5.4	yes	n	yes	101	76	5.1	yes	no	no		none		yes	other ctc
male	59	completedprimary	none		120000	yes	no	yes	yes	3	2	none		hours		3	no	PHERNOBARBITONE	128	86	65	171	4.9	no	n	yes	123	57	5.3	yes	no	no		none		yes	other
female	52	completedprimary	none		150000	no		yes	yes	3	3	none		minutes	0		no	None	130	87	62	163	6.1	no	n	yes	129	80	6.1	yes	no	no		none		yes	ctc
female	47	completedprimary	none		40000	no		yes	no	7	2	hypertension		minutes	15		no	None	181	110	69	156	5.4	yes	n	yes	170	98	6.3	no	yes	no		none		yes	ctc
male	41	completedprimary	none		150000	no		yes	no	7	2	none		minutes	40		dn	NONE	133	82	62	171	4.7	no	n	yes	127	77	5.2	yes	no	no		none		yes	ctc
female	48	completedprimary	ichf		0	no		yes	yes	1	2	none		minutes	45		no	None	109	73	69	168	4.7	no	n	yes	113	82	6.7	yes	no	no		none		yes	other
female	50	completedprimary	none		60000	no		yes	yes	3	3	none		minutes	20		no	None	156	97	79	154	4.1	yes	n	yes	140	89	7.2	yes	no	no		none		yes	other ctc
female	32	completedprimary	none		30000	no		yes	no	2	7	none		hours		3	no	NONE	125	85	54	159	4.9	yes	n	yes	142	83	5.6	yes	no	no		none		yes	ctc
female	40	completedsecondary	none		0	no		yes	yes	2	1	none		minutes	15		no	None	126	76	64	161	5.2	yes	n	yes	116	61	5	yes	no	no		none		yes	ctc
male	46	completedprimary	none		200000	no		no		7	7	none		minutes	60		no	NONE	135	82	80	168	5.3	no	n	yes	129	81	5.7	no	yes	yes	Alu	none		yes	ctc other
female	57	completedprimary	none		25000	no		yes	yes	3	1	hypertension		minutes	30		no	None	150	95	85	169	4.5	yes	n	yes	145	90	5.6	yes	no	no		none		yes	ctc
female	32	completedprimary	none		0	no		no		3	6	none		minutes	15		no	None	118	74	62	166	5.4	yes	n	yes	109	70	4.8	yes	no	no		none		yes	ctc
male	62	completedprimary	none		50000	yes	no	yes	no	5	4	none		hours		2	yes	NONE	150	96	79	176	6.2	yes	n	yes	125	73	22.2	yes	yes	yes	METFORMING	diabetes		yes	ctc
male	31	completedprimary	none		70000	yes	yes	yes	yes	3	1	none		hours		2	no	ISONIAZID PROPHYLAXIS TREATMENT	133	76	66	170	7.9	yes	n	yes	128	74	4.6	no	no	no		none		yes	ctc
female	43	completedprimary	none		75000	no		yes	yes	5	4	none		minutes	30		no	None	121	77	70	162	4.4	yes	n	yes	132	80	5.2	no	no	no		none		yes	ctc other
female	56	completedprimary	nhif		50000	no		yes	yes	7	7	none		minutes	30		no	None	117	85	60	162	4.9	yes	n	yes	121	83	5.9	yes	no	no		none		yes	other
male	56	somesecondary	nhif		150000	no		yes	no	7	3	none		minutes	45		no	None	101	66	60	170	5.1	yes	n	yes	104	71	5.6	yes	yes	no		none		yes	ctc
female	36	completedprimary	none		25000	no		yes	yes	5	3	none		minutes	40		no	NONE	148	95	64	150	5.8	yes	n	yes	127	84	5.6	yes	no	no		none		yes	ctc
female	69	completedsecondary	nhif		0	no		yes	yes	2	3	hypertension		minutes	10		yes	None	158	108	80	162	5	yes	n	yes	140	100	4.5	yes	yes	no		hypertension		yes	ctc
male	32	completedprimary	none		150000	yes	no	yes	no	5	6	none		minutes	25		no	NONE	114	68	68	165	4.8	yes	n	yes	113	55	6.2	yes	no	no		none		yes	ctc
female	40	completedprimary	none		90000	no		yes	no	3	1	none		minutes	30		no	None	150	110	64	164	4.5	no	n	yes	141	94	4	no	no	no		none		yes	ctc
female	37	completedprimary	none		150000	no		yes	yes	6	5	none		minutes	15		yes	None	117	74	58	167	5.2	yes	n	yes	124	81	5.4	yes	yes	yes	ANT MALARIA	none		yes	ctc other
female	40	completedprimary	none		50000	no		yes	yes	5	6	none		minutes	45		no	None	129	73	81	157	4.4	yes	n	yes	123	52	5.6	yes	yes	yes	Antmalaria	none		yes	other
female	52	completedsecondary	none		60000	no		yes	no	7	1	none		minutes	15		no	None	122	81	50	152	4.1	yes	n	yes	112	84	6.3	yes	no	no		none		yes	other
female	58	completedprimary	none		60000	no		yes	yes	2	1	none		minutes	40		no	NONE	148	91	67	163	5.1	yes	n	yes	124	76	6.9	yes	no	no		none		yes	other
female	56	someprimary	none		30000	yes	no	yes	no	3	2	none		minutes	15		dn	None	145	99	54	158	4.9	no	n	yes	163	101	5.4	yes	yes	yes	Dk	hypertension		yes	dk
female	45	somesecondary	none		20000	no		yes	no	3	4	none		hours		3	yes	None	127	67	78	172	4.2	no	n	yes	120	73	4.8	yes	no	no		none		yes	ctc
female	41	completedprimary	none		150000	no		yes	yes	7	3	none		minutes	60		no	None	141	85	65	168	5.1	no	n	yes	127	84	5.1	no	no	no		none		yes	ctc
female	35	completedsecondary	none		50000	no		yes	no	7	2	none		minutes	30		yes	NONE	107	71	57	169	4.7	yes	n	yes	127	84	4.6	yes	no	no		none		yes	ctc
male	62	someprimary	none		500000	yes	no	yes	no	5	6	none		minutes	15		no	None	132	82	86	174	5.6	yes	n	yes	150	97	6	no	no	no		none		yes	ctc
female	43	completedprimary	none		50000	no		no		3	4	none		hours		2	no	None	131	81	60	152	5.9	yes	n	yes	131	78	4.9	no	no	no		none		yes	other
female	56	completedprimary	none		30000	no		yes	no	6	7	none		minutes	30		no	NONE	173	87	106	165	4.9	yes	n	yes	222	66	6.6	yes	no	no		none		yes	ctc
female	36	completedprimary	none		100000	no		no		5	6	hypertension		minutes	20		no	NONE	137	85	64	155	4.8	yes	n	yes	115	71	5	yes	no	no		none		yes	ctc other
male	47	completedprimary	none		300000	no		no		3	3	none		minutes	60		no	None	119	81	70	165	5.8	yes	n	yes	125	74	5.1	yes	no	no		none		yes	dk
male	57	completedprimary	none		200000	no		yes	yes	3	2	none		hours		2	no	ISONIAZID PROPHYLAXIS TREATMENT	131	78	54	166	5.5	yes	n	yes	122	78	5.2	yes	no	no		none		no	ctc
male	42	completedsecondary	nssf		300000	no		yes	no	5	3	none		hours		2	no	None	145	99	89	183	6.2	yes	n	yes	109	93	7.1	yes	no	no		none		yes	ctc
female	44	completedprimary	none		30000	no		yes	yes	2	2	none		minutes	30		no	None	179	108	79	165	5.8	yes	n	yes	158	97	5.9	yes	no	no		none		yes	other
female	45	completedprimary	none		150000	no		yes	yes	2	3	none		minutes	5		no	None	145	89	70	156	10.5	yes	n	yes	133	97	10.7	yes	yes	no		diabetes		yes	ctc
female	32	completedprimary	none		100000	no		no		7	7	none		minutes	30		yes	None	123	68	87	167	4.9	yes	n	yes	117	73	5.3	yes	no	no		none		yes	ctc
male	22	somesecondary	none		100000	yes	yes	yes	yes	2	5	none		hours		2	no	ISONIAZID PROPHYLAXIS TREATMENT	128	77	74	169	4.3	yes	y
female	52	someprimary	none		20000	no		yes	no	3	4	none		minutes	30		no	Dk	134	85	64	163	4.6	yes	y
male	28	completedcollege	none		30000	no		yes	yes	7	7	none		hours		1	yes	None	120	74	65	182	4.5	yes	n	yes	125	82	4.6	no	no	yes	Dk	none		yes	ctc
female	36	somesecondary	none		150000	no		yes	no	2	1	none		minutes	30		no	NONE	137	82	95	160	4.8	yes	n	yes	130	80	4.6	yes	no	no		none		yes	dk
female	46	completedprimary	none		50000	no		no		6	5	none		minutes	30		no	None	136	83	56	161	6.2	yes	n	yes	135	82	6.7	yes	no	no		none		yes	other
male	37	completedprimary	none		100000	yes	yes	yes	no	5	1	none		minutes	40		no	NONE	129	64	74	169	5.2	yes	n	yes	124	64	6.1	yes	yes	yes	Dk	none		yes	ctc
male	37	completedprimary	none		120000	yes	no	yes	no	6	7	none		minutes	25		no	NONE	139	95	64	173	4.9	no	n	yes	140	94	4.7	no	no	no		none		yes	ctc
female	50	completedprimary	nssf		0	no		yes	no	4	6	none		minutes	30		no	None	146	79	55	163	5.7	yes	n	yes	118	63	7.1	yes	no	no		none		no	ctc
female	47	completedprimary	none		30000	no		yes	yes	7	3	none		minutes	30		no	NONE	128	89	61	163	5.2	yes	n	yes	136	82	5.8	yes	no	no		none		yes	other
female	42	none	none		0	no		yes	yes	1	3	none		minutes	30		no	None	103	66	43	150	5.2	yes	n	yes	111	68	6.7	yes	no	no		none		no	ctc
female	19	completedsecondary	none		30000	no		yes	yes	3	1	none		minutes	5		no	None	124	81	76	162	5.5	no	n	yes	141	94	5.4	no	yes	yes	ANT PAIN,	none		yes	ctc
female	50	none	none		100000	no		no		4	6	none		minutes	30		no	None	131	76	74	160	6.3	yes	n	yes	136	84	6.1	yes	no	no		none		yes	ctc
female	31	completedsecondary	none		90000	no		yes	yes	1	7	none		hours		2	yes	None	124	78	56	180	5.3	yes	n	yes	122	68	5.1	yes	no	no		none		yes	ctc
male	50	completedsecondary	none		50000	yes	no	yes	yes	6	7	none		minutes	15		no	None	134	82	75	161	7.2	yes	n	yes	137	82	5.1	yes	yes	yes	Dk	none		yes	ctc other
male	54	completedprimary	none		20000	yes	yes	yes	yes	2	2	none		minutes	30		no	ISONIAZID PROPHYLAXIS TREATMENT	118	77	68	170	4.7	yes	n	yes	117	70	5.1	yes	no	no		none		yes	ctc
female	37	completedprimary	none		50000	no		yes	no	2	2	none		minutes	30		yes	None	126	70	64	164	6.4	yes	n	yes	122	63	5.5	yes	yes	yes	ANT BIOTIC	none		yes	ctc
female	42	completedprimary	none		50000	no		yes	no	4	7	none		hours		2	no	None	126	82	59	172	4.6	yes	n	yes	118	81	5.3	yes	no	no		none		yes	ctc
male	38	completedprimary	none		140000	yes	yes	no		4	3	none		minutes	50		yes	None	124	76	64	171	5	yes	n	yes	116	73	5.8	yes	no	no		none		yes	other
female	59	completedprimary	nhif		30000	no		yes	yes	5	5	none		minutes	40		no	NONE	118	73	83	156	4.8	yes	n	yes	113	78	6.7	yes	yes	yes	AMOXICILLIN	none		yes	ctc
female	44	completedprimary	none		80000	no		yes	yes	7	2	none		minutes	30		yes	None	165	100	76	150	7.2	yes	n	yes	161	111	6.2	yes	no	yes	ANT BACTERIAL	hypertension		yes	ctc
male	53	someprimary	none		80000	yes	no	yes	yes	3	4	none		minutes	20		no	NONE	124	83	78	167	5.2	yes	n	yes	124	76	7.8	yes	no	no		none		yes	ctc
female	67	completedsecondary	nhif		0	no		yes	yes	5	6	hypertension none		minutes	0		no	None	130	84	41	160	4.9	yes	n	yes	144	75	5.8	yes	no	no		none		yes	ctc
female	26	completedsecondary	none		30000	no		yes	no	3	2	none		minutes	20		yes	NONE	105	77	57	163	5.1	yes	y
male	56	completedsecondary	none		450000	no		yes	no	3	5	none		minutes	20		no	None	152	78	67	168	6.4	yes	n	yes	120	62	5.6	yes	no	no		none		yes	ctc
female	44	completedcollege	nhif		500000	no		yes	yes	5	5	none		minutes	25		no	NONE	142	87	74	159	4.5	no	n	yes	126	80	4.5	yes	no	no		none		yes	other
female	51	completedprimary	none		500000	no		yes	yes	6	7	none		minutes	30		no	NONE	108	73	65	158	5.5	yes	n	yes	113	85	5.2	yes	no	no		none		yes	ctc
female	48	someprimary	none		15000	no		yes	yes	3	1	none		minutes	15		dn	None	105	70	37	154	5.1	yes	n	yes	102	69	4.9	yes	yes	yes	Amoxycln	none		yes	ctc
male	35	completedprimary	none		500000	no		no		7	5	none		minutes	50		no	NONE	125	62	64	169	6.5	yes	n	yes	117	97	5.7	yes	yes	yes	Dk	none		yes	other
female	50	completedprimary	none		15000	no		yes	yes	6	3	none		minutes	15		no	None	118	64	66	162	6.2	yes	n	yes	115	69	5.4	yes	no	no		none		yes	other
male	58	completedprimary	none		80000	yes	no	yes	yes	3	1	none		minutes	40		no	NONE	175	116	83	179	4.8	no	n	yes	140	92	4.6	no	no	no		none		yes	ctc
female	37	completedprimary	ichf		100000	no		yes	no	6	4	none		minutes	15		yes	None	124	82	79	161	13.9	no	y
female	54	completedprimary	none		100000	no		no		7	7	none		minutes	30		no	ISONIAZID PROPHYLAXIS TREATMENT	135	67	72	160	6	yes	n	yes	122	67	4.5	yes	yes	yes	Dk	none		yes	ctc
female	55	none	none		45000	no		yes	yes	5	5	none		minutes	20		no	None	141	73	62	151	5.6	yes	n	yes	130	68	5.2	yes	no	no		none		yes	ctc
male	58	completedprimary	none		15000	yes	no	yes	no	2	4	none		minutes	45		no	NONE	135	89	60	159	5.6	yes	n	yes	141	88	5.6	yes	no	no		none		yes	ctc
female	28	completedsecondary	none		100000	no		no		7	7	hypertension		minutes	15		no	None	151	89	65	160	5.8	no	n	yes	139	81	6.6	no	no	no		none		yes	ctc
male	67	completedcollege	none		0	yes	no	yes	no	3	5	hypertension diabetes		minutes	0		no	Ant diabetic and ant hypertension	216	119	90	172	8.6	yes	n	yes	184	81	12.9	yes	no	no		none		yes	ctc
female	38	completedprimary	none		100000	no		yes	yes	2	1	none		minutes	0		no	None	144	91	92	160	5	yes	n	yes	136	75	5.2	no	no	no		none		yes	ctc
female	34	somesecondary	none		50000	no		yes	no	5	1	none		hours		2	no	NONE	120	74	92	165	4.7	yes	n	yes	114	67	5.6	yes	no	no		none		no	ctc
female	31	completedsecondary	none		150000	no		yes	yes	3	3	none		minutes	5		no	None	121	80	85	173	5.5	no	n	yes	123	76	5.6	yes	no	no		none		yes	ctc
female	48	none	none		60000	no		yes	yes	3	3	hypertension		hours		2	no	NONE	178	112	72	160	4.8	yes	n	yes	157	102	6.6	yes	no	no		none		yes	ctc
female	73	none	other	Msamahani wa wazee	50000	yes	no	no		3	3	hypertension none		hours		1	no	None	181	98	55	161	4.5	no	n	yes	189	90	6.3	yes	no	no		none		yes	ctc
female	47	someprimary	none		100000	no		no		5	6	none		hours		2	no	NONE	125	80	74	157	6.4	yes	n	yes	106	86	5.7	yes	no	no		none		yes	ctc
female	57	completedprimary	none		150000	no		no		7	7	none		minutes	5		no	None	148	92	104	160	6.2	yes	n	yes	148	92	13.3	yes	no	no		none		yes	ctc
female	43	completedprimary	none		150000	no		no		3	2	none		minutes	15		no	None	127	76	79	168	5.3	no	n	yes	101	56	4.8	yes	no	no		none		yes	other
female	59	completedprimary	nhif		300000	no		yes	yes	4	1	none		minutes	30		no	Dk	181	96	84	160	5.5	no	n	yes	144	86	6.8	yes	yes	yes	Enoxaparin, dk and cotrimoxazole	none		yes	other
female	47	somesecondary	none		200000	no		yes	no	7	7	none		minutes	15		yes	NONE	157	96	64	160	4.9	yes	n	yes	135	84	5.2	no	yes	no		none		yes	ctc
female	45	completedprimary	none		0	no		yes	no	4	3	none		minutes	15		no	None	128	84	86	158	6.8	yes	y
female	33	completedsecondary	nhif		0	no		no		3	7	none		minutes	25		no	NONE	120	85	68	160	4.4	yes	n	yes	122	80	4.7	yes	yes	yes	DK	none		yes	ctc
female	45	completedprimary	none		60000	no		yes	yes	2	1	hypertension		minutes	30		no	None	169	100	100	170	6.2	yes	n	yes	169	100	5.2	no	no	no		none		yes	ctc
male	44	somecollege	none		40000	yes	yes	yes	yes	2	1	none		hours		2	yes	NONE	110	72	62	175	4.3	no	n	yes	125	82	6.1	yes	yes	no		none		yes	ctc
male	67	completedprimary	none		80000	yes	no	yes	no	2	1	none		minutes	30		no	Cotrimoxazole	122	87	72	175	5.4	yes	n	yes	139	81	5.5	yes	no	no		none		yes	ctc
female	41	somecollege	none		250000	no		no		3	4	none		minutes	45		dn	None	117	72	55	160	4.1	no	n	yes	120	65	3.9	yes	no	no		none		yes	ctc
male	38	completedprimary	none		200000	yes	yes	yes	yes	2	5	none		minutes	30		no	None	116	81	56	173	4.9	no	n	yes	149	97	5.7	yes	yes	yes	AANT PAIN,ANT BACTERIAL	none		yes	ctc
female	35	someprimary	none		90000	no		yes	no	3	7	none		minutes	20		no	None	140	67	65	167	4.7	no	n	yes	131	84	5.2	yes	no	no		none		yes	ctc
female	67	someprimary	none		0	no		no		3	4	hypertension		minutes	30		no	None	157	157	67	161	6.3	yes	n	yes	167	100	5.2	no	no	no		none		yes	ctc
female	56	completedcollege	none		450000	no		yes	no	5	3	none		minutes	45		no	IPT	134	74	74	157	4.6	yes	n	yes	142	69	4.4	no	no	no		none		yes	ctc
male	58	completedprimary	none		60000	no		yes	no	6	6	none		minutes	30		yes	None	165	89	91	176	12.2	yes	n	yes	157	121	6.4	no	no	no		none		yes	other
male	42	completedprimary	none		400000	no		no		5	4	none		minutes	30		no	None	145	87	71	166	5.6	yes	y
female	32	completedsecondary	none		200000	no		yes	yes	7	3	none		minutes	30		no	None	138	87	64	163	6.3	yes	n	yes	132	72	6.1	yes	no	yes	Paracetamol	none		yes	dk
male	48	completedprimary	none		15000	yes	no	yes	yes	5	3	none		minutes	30		no	None	139	79	56	173	25	yes	n	yes	135	76	9	yes	yes	yes	ANT BACTERIAL	none		yes	ctc
male	27	somesecondary	none		50000	no		yes	yes	3	5	none		minutes	30		no	ISONIAZID PROPHYLAXIS TREATMENT	136	84	76	176	5.8	yes	n	yes	136	76	6.9	yes	no	no		none		yes	ctc
male	48	completedprimary	none		60000	yes	yes	yes	no	2	2	none		minutes	30		no	None	114	74	48	158	4.8	yes	n	yes	117	74	5.4	yes	no	no		none		yes	dk
female	43	completedsecondary	none		100000	no		yes	no	7	5	none		hours		2	no	None	137	95	70	174	5.9	yes	n	yes	133	98	5.6	yes	no	no		none		yes	ctc
female	57	completedprimary	none		100000	no		no		3	7	none		minutes	40		yes	None	138	87	75	156	6.1	yes	n	yes	113	77	5.2	yes	yes	yes	DK	none		yes	ctc
female	41	somesecondary	none		50000	no		no		1	0	stroke		hours		2	no	None	103	63	49	153	4.9	yes	n	yes	123	78	4.8	no	no	no		none		yes	ctc
female	52	none	none		20000	no		yes	no	7	7	none		hours		1	no	None	142	93	63	160	5.4	no	n	yes	110	70	5.6	no	no	no		none		yes	ctc
female	48	completedprimary	none		80000	no		yes	no	2	1	none		minutes	60		no	None	129	91	74	161	5	yes	n	yes	123	89	5.4	yes	yes	no		none		yes	ctc
female	38	completedprimary	none		50000	no		yes	no	2	1	none		minutes	15		yes	None	122	80	74	168	5.6	yes	n	yes	118	81	5.1	no	no	no		none		yes	ctc
female	43	completedprimary	none		60000	no		yes	no	2	3	none		hours		1	yes	None	147	86	53	156	4.6	yes	n	yes	139	85	5.3	yes	no	no		none		yes	ctc
female	47	completedprimary	none		70000	no		yes	yes	7	3	none		minutes	45		yes	None	119	70	46	150	8	yes	n	yes	149	67	4.9	no	yes	yes	Erythromycin and paracetamol	none		yes	ctc
female	75	none	none		0	no		yes	no	5	2	none		minutes	0		no	None	132	80	69	150	6.1	yes	n	yes	155	90	5.5	yes	yes	yes	Antmalaria	none		yes	other
female	51	completedprimary	none		70000	no		yes	yes	7	2	none		hours		1	no	None	170	108	81	162	5.1	yes	n	yes	171	115	5	yes	no	no		none		yes	other
female	30	completedsecondary	none		40000	no		yes	yes	5	2	none		minutes	30		no	Amoxicilin	90	59	43	152	5.8	yes	n	yes	111	65	5.4	yes	yes	yes	Amoxycln and paracetamol	none		yes	ctc
male	51	completedprimary	none		100000	yes	no	yes	yes	2	2	none		minutes	20		no	None	104	84	54	166	5.9	yes	n	yes	126	89	5.6	no	no	no		none		yes	ctc
female	37	completedprimary	none		20000	no		yes	yes	5	3	none		minutes	30		yes	ISONIAZID PROPHYLAXIS TREATMENT	112	79	86	164	5.8	yes	n	yes	131	86	5.9	no	no	no		none		yes	ctc
female	58	completedprimary	nhif		40000	no		yes	yes	5	4	hypertension		hours		2	no	NONE	155	98	84	163	5.1	no	n	yes	147	88	5	yes	no	no		none		yes	ctc
female	47	completedprimary	none		50000	no		yes	yes	5	5	hypertension		minutes	15		no	NONE	144	89	86	165	5.3	no	n	yes	123	74	5.6	yes	no	no		none		yes	other
female	45	completedprimary	nhif		100000	no		yes	no	3	6	none		minutes	5		no	None	135	91	97	165	6.1	no	n	yes	130	80	5.9	no	no	no		none		yes	other
female	42	completedprimary	none		100000	no		yes	yes	7	2	none		minutes	60		yes	NONE	124	89	52	162	5.5	yes	n	yes	117	72	5.8	yes	no	no		none		yes	ctc
female	43	completedprimary	none		0	no		no		3	3	hypertension		minutes	20		no	None	209	114	64	162	5.7	yes	n	yes	194	101	5.1	no	no	no		hypertension		yes	ctc
female	45	completedprimary	none		35000	yes	no	yes	yes	6	6	none		minutes	30		no	None	160	103	86	157	7.1	yes	n	yes	147	91	7.4	yes	no	no		none		yes	ctc
female	43	completedprimary	nhif		60000	no		yes	yes	5	4	none		minutes	60		no	NONE	108	66	55	158	5	yes	n	yes	116	62	5.3	yes	no	no		none		yes	ctc
female	30	somesecondary	none		100000	no		no		7	3	none		hours		30	no	None	111	76	60	156	5.4	yes	n	yes	103	63	6.7	yes	no	no		none		yes	ctc other
female	23	completedsecondary	none		250000	no		yes	no	2	6	none		minutes	30		no	None	101	74	50	157	4.6	no	n	yes	114	84	5.6	yes	no	no		none		yes	ctc
female	42	completedprimary	none		60000	no		yes	no	3	5	none		hours		2	no	NONE	119	69	79	160	5.2	yes	n	yes	139	78	6.3	yes	no	no		none		yes	ctc
female	49	completedprimary	none		80000	no		yes	yes	7	2	hypertension		hours		1	no	None	169	99	75	167	6.7	yes	n	yes	152	94	5.2	yes	yes	no		hypertension		yes	ctc
female	52	completedprimary	none		50000	no		yes	yes	4	1	none		minutes	60		yes	NONE	145	94	64	161	4.4	yes	n	yes	159	99	7.2	yes	yes	no		none		yes	ctc
female	48	completedcollege	none		20000	no		yes	yes	7	7	none		minutes	20		no	None	162	99	67	160	5	no	n	yes	167	109	6.8	yes	no	no		hypertension		yes	other
female	65	none	none		30000	no		yes	no	4	1	hypertension		minutes	60		yes	NONE	208	79	69	148	5.3	yes	n	yes	170	81	6.1	yes	yes	yes	Nifedipine and dk	hypertension stroke		yes	ctc
female	41	none	none		90000	no		yes	yes	1	1	none		minutes	5		yes	None	122	84	68	168	5.4	no	n	yes	140	90	5.5	yes	no	no		none		yes	ctc
female	49	completedprimary	none		100000	no		yes	yes	6	6	none		minutes	15		no	None	137	84	85	170	6.9	yes	n	yes	113	89	6.6	yes	no	no		none		yes	ctc
female	52	completedprimary	none		20000	no		yes	yes	2	1	none		hours		2	yes	NONE	135	98	61	155	5.4	yes	n	yes	130	98	5.3	yes	no	no		none		yes	other
female	63	completedprimary	none		10000	yes	no	yes	no	4	1	none		minutes	0		dn	None	143	81	76	155	5.2	yes	n	yes	134	77	5.1	yes	no	no		none		yes	ctc
female	25	completedprimary	none		0	no		yes	yes	3	1	none		hours		1	no	None	110	72	64	173	4.7	no	n	yes	106	68	4.3	yes	no	no		none		yes	ctc
female	51	completedprimary	none		60000	no		yes	no	3	7	hypertension		minutes	60		yes	NONE	168	113	54	164	4.7	no	n	yes	142	103	5.2	yes	no	no		hypertension		yes	ctc
male	57	completedcollege	none		25000	yes	no	yes	yes	3	2	none		minutes	15		no	None	128	82	60	165	5.3	yes	n	yes	139	78	5.8	yes	no	yes	Magnesium	none		yes	dk
female	53	completedprimary	none		20000	no		yes	no	6	6	none		minutes	0		yes	None	128	80	75	156	5.3	no	n	yes	131	81	5.1	yes	no	no		none		yes	ctc
female	33	completedprimary	none		100000	no		yes	yes	7	7	none		minutes	60		yes	NONE	110	66	49	170	5.9	yes	n	yes	111	64	5.1	yes	no	no		none		yes	other
female	36	completedprimary	none		50000	no		yes	no	3	5	kidneydisease		minutes	0		yes	None	133	80	86	166	5.1	yes	n	yes	126	89	5.2	yes	yes	yes	Amoxycln	none		yes	other
male	51	completedprimary	none		100000	yes	no	yes	no	7	7	none		hours		3	no	NONE	137	68	69	167	5.9	yes	n	yes	128	70	4.9	yes	no	no		none		yes	ctc
female	33	completedcollege	nssf		30000	no		no		3	7	none		minutes	10		no	None	104	62	54	157	5.5	yes	n	yes	112	59	6.1	yes	yes	yes	ANT BACTERIAL	none		yes	other
female	47	completedsecondary	none		80000	no		yes	no	4	3	none		minutes	45		no	None	120	63	44	152	6.5	yes	n	yes	109	50	6.8	yes	no	no		none		yes	other
male	62	somesecondary	ichf		400000	yes	no	yes	yes	3	2	none		minutes	30		no	None	128	86	72	164	5.3	yes	n	yes	130	72	6.3	yes	no	no		none		yes	ctc other
female	45	completedprimary	none		30000	no		yes	yes	3	3	stroke		minutes	40		no	None	142	94	72	160	7.2	yes	n	yes	130	90	5.4	yes	no	no		none		yes	ctc
female	36	completedprimary	none		60000	no		yes	no	4	4	none		hours		2	yes	None	120	80	66	158	5.3	yes	n	yes	124	81	5.3	yes	no	no		none		yes	ctc
male	44	none	none		30000	yes	yes	yes	yes	1	1	none		minutes	30		no	None	130	74	58	173	5.1	yes	n	yes	114	73	5.3	yes	no	no		none		yes	other
male	52	completedprimary	none		130000	yes	no	yes	no	6	6	none		minutes	60		no	None	117	78	72	173	5.1	yes	n	yes	106	65	4.2	yes	no	no		none		yes	ctc
female	63	someprimary	none		0	no		no		5	3	none		minutes	15		dn	None	130	75	36	150	5.1	yes	n	yes	108	76	4.5	no	no	no		none		yes	ctc
male	73	completedprimary	none		20000	yes	no	yes	no	7	4	none		minutes	60		no	NONE	131	75	65	168	6.1	no	n	yes	150	83	5.6	no	no	no		none		yes	ctc
female	39	completedprimary	none		0	yes	no	yes	yes	1	1	none		minutes	30		yes	None	121	84	61	164	5.7	yes	n	yes	121	81	5.5	yes	no	no		none		yes	ctc
female	50	completedprimary	ichf		50000	no		yes	no	7	7	none		hours		2	no	NONE	143	80	86	151	5.9	yes	n	yes	136	76	6.9	yes	no	no		none		yes	ctc
female	32	completedprimary	none		50000	no		yes	no	3	4	none		minutes	0		no	None	117	65	99	160	6.7	yes	n	yes	156	106	5.5	yes	yes	yes	Antihypertensive	hypertension		yes	other
male	30	completedprimary	none		40000	no		yes	no	4	5	none		minutes	60		no	NONE	133	94	66	172	4.6	yes	n	yes	142	77	5.1	yes	yes	yes	PANADOL, ANT BACTERIAL	none		yes	ctc
female	48	completedprimary	none		0	no		yes	yes	6	4	none		minutes	15		no	None	120	82	64	155	4.8	yes	n	yes	118	81	5	yes	yes	yes	ANT BACTERIAL	none		yes	ctc
female	36	someprimary	none		50000	no		yes	no	6	2	none		hours		2	no	NONE	129	84	72	164	5	yes	n	yes	130	80	4.9	no	no	no		none		yes	ctc
female	60	completedprimary	none		80000	yes	yes	yes	no	3	6	none		minutes	0		no	None	117	71	56	156	8.4	yes	n	yes	108	64	7.3	yes	yes	yes	DK	none		yes	ctc
female	52	completedprimary	none		30000	no		yes	yes	4	7	none		minutes	60		no	None	136	81	59	160	27.8	yes	n	yes	124	82	5.6	yes	no	no		none		yes	dk
female	40	completedprimary	none		50000	no		yes	yes	6	2	none		minutes	60		no	None	120	79	58	162	4.3	yes	n	yes	126	92	4.8	yes	no	no		none		yes	ctc
female	32	somesecondary	none		150000	no		no		1	1	none		minutes	30		no	None	148	85	69	156	5.7	yes	n	yes	129	80	6.2	yes	no	yes	Declofenac	none		yes	other
female	41	completedprimary	none		250000	no		no		4	3	none		minutes	45		no	NONE	122	83	54	156	4.4	no	n	yes	114	65	5.9	yes	no	no		none		yes	ctc
male	60	completedprimary	none		100000	yes	no	yes	yes	3	1	none		hours		2	no	NONE	138	92	80	179	6.6	yes	n	yes	139	88	6.4	yes	no	no		none		yes	ctc other
male	75	somesecondary	none		15000	yes	no	yes	yes	7	4	none		minutes	45		no	ISONIAZID PROPHYLAXIS TREATMENT	123	81	59	169	5.8	yes	n	yes	107	74	5.1	no	yes	yes	Dk	none		yes	ctc
male	52	completedprimary	none		100000	no		yes	yes	1	2	none		minutes	60		no	NONE	160	105	61	164	4.6	yes	n	yes	175	103	5.1	yes	no	no		hypertension		yes	other
female	48	completedprimary	none		30000	no		yes	no	4	7	none		hours		2	no	None	114	74	62	167	6.2	yes	n	yes	123	71	6.8	yes	yes	no		none		yes	ctc
female	42	somecollege	nhif		30000	no		yes	no	3	6	none		minutes	30		yes	NONE	142	92	64	160	5.7	yes	n	yes	137	94	6.2	yes	yes	no		none		yes	ctc
male	62	completedsecondary	none		150000	no		no		7	7	none		minutes	10		no	None	137	72	65	183	7.1	yes	n	yes	162	91	10.4	yes	no	no		none		yes	ctc
male	41	completedprimary	none		200000	yes	no	yes	yes	4	1	none		minutes	60		yes	ISONIAZID PROPHYLAXIS TREATMENT	113	73	60	157	5	yes	n	yes	118	72	5.4	yes	yes	yes	ANT PAIN,ANT BACTERIAL,	none		yes	ctc
female	46	completedsecondary	none		60000	no		yes	no	3	7	none		minutes	20		no	None	129	79	84	165	6.8	yes	n	yes	139	82	7.7	yes	no	no		none		yes	ctc
female	29	somesecondary	none		45000	no		no		2	5	none		minutes	40		no	NONE	135	72	59	159	5.4	yes	n	yes	129	78	6.6	yes	no	no		none		yes	ctc
female	40	completedprimary	none		50000	no		yes	yes	7	7	none		minutes	40		no	None	126	85	49	159	5.3	yes	n	yes	126	83	5.3	yes	no	no		none		yes	ctc
female	51	completedprimary	nhif		120000	yes	no	yes	yes	4	7	none		hours		2	no	None	134	84	60	144	4.9	no	n	yes	150	84	4.7	no	no	no		none		yes	ctc
female	47	completedprimary	none		20000	no		no		5	4	none		minutes	15		no	NONE	121	79	51	163	4.4	yes	n	yes	116	76	6.5	yes	no	no		none		yes	ctc
female	43	completedprimary	none		80000	no		yes	yes	7	7	none		minutes	30		yes	None	124	79	61	157	6.1	yes	n	yes	117	79	6.8	yes	yes	yes	Dk	none		yes	ctc
female	56	none	none		20000	no		no		5	2	hypertension		hours		2	yes	NONE	158	93	58	153	4.9	yes	n	yes	155	92	7.4	yes	no	no		hypertension		yes	ctc
female	34	completedcollege	ichf		250000	no		no		0	1	none		hours		1	no	None	125	86	95	167	4.9	no	n	yes	143	82	6.1	yes	no	yes	ANT BACTERIAL	none		yes	ctc
female	51	completedprimary	none		30000	no		yes	yes	3	5	none		minutes	30		no	NONE	137	81	78	160	5.4	yes	n	yes	130	78	7.3	yes	yes	yes	Paracetamol	none		yes	other ctc
female	46	completedcollege	none		0	no		yes	yes	7	6	none		minutes	15		yes	None	196	112	69	155	5.1	yes	n	yes	176	96	7.1	yes	no	no		hypertension		yes	other
female	70	completedprimary	none		15000	no		no		5	3	none		minutes	40		no	NONE	121	64	58	162	4.4	yes	n	yes	130	76	5.5	no	yes	no		none		yes	ctc
male	42	completedprimary	none		100000	yes	yes	yes	yes	6	5	none		minutes	50		no	NONE	124	72	54	169	4.8	yes	n	yes	113	67	5	yes	no	yes	Malafine	none		no	ctc
female	43	completedprimary	none		100000	yes	no	yes	yes	7	7	none		hours		2	yes	None	116	80	49	153	4.1	yes	n	yes	110	71	5.1	yes	no	no		none		yes	ctc
female	44	completedprimary	none		100000	no		yes	yes	2	1	none		minutes	45		no	NONE	132	82	65	163	5.4	yes	n	yes	139	79	5.1	yes	no	no		none		yes	ctc
female	22	completedprimary	none		50000	yes	yes	yes	yes	5	3	none		minutes	50		no	NONE	95	66	53	167	5.4	yes	n	yes	99	54	6.8	no	no	no		none		yes	ctc
female	43	completedprimary	none		50000	no		no		2	3	none		minutes	30		no	None	107	66	59	164	4.6	yes	n	yes	118	80	5.3	no	no	no		none		yes	ctc
female	27	completedsecondary	none		100000	no		yes	yes	3	5	none		hours		2	no	None	125	78	69	163	5.1	no	n	yes	121	84	5.2	no	no	no		none		yes	ctc
female	38	completedprimary	none		15000	no		yes	no	5	2	hypertension		minutes	15		no	None	99	59	59	166	6.4	yes	n	yes	104	64	6	no	no	yes	Dk	none		yes	other
male	54	none	none		300000	yes	yes	no		7	4	none		hours		2	no	None	124	70	55	163	5.9	yes	n	yes	133	73	4.7	no	no	no		none		yes	ctc
female	54	someprimary	none		5000	no		yes	no	3	1	none		minutes	30		no	None	114	75	65	165	5.2	yes	n	yes	115	85	5.6	yes	no	no		none		yes	dk
female	36	completedprimary	none		55000	no		yes	no	7	7	none		hours		1	no	None	136	83	75	162	4.6	yes	n	yes	127	75	6.4	yes	no	no		none		yes	ctc
female	46	completedprimary	none		0	no		yes	yes	2	2	none		minutes	30		no	None	143	85	81	153	5.3	yes	n	yes	158	96	5.1	yes	no	yes	Paracetamol	none		yes	other
male	39	somesecondary	none		200000	yes	yes	yes	yes	7	7	none		hours		2	yes	None	119	84	62	175	4.3	yes	y
female	62	completedprimary	none		90000	no		no		5	3	none		minutes	30		no	None	178	107	88	169	4.4	no	n	yes	189	118	5.2	no	no	no		hypertension		yes	ctc
female	58	completedprimary	none		30000	no		yes	no	1	2	none		hours		2	no	Dk	133	84	69	173	4.7	yes	n	yes	118	73	4.7	yes	no	no		none		yes	other
female	53	completedprimary	none		0	no		yes	no	6	6	none		minutes	0		yes	None	116	80	101	170	5.3	yes	n	yes	133	84	4.9	yes	no	no		none		yes	ctc
male	40	completedprimary	none		100000	no		yes	yes	5	4	none		minutes	30		no	Dk	127	70	65	167	4.6	no	n	yes	131	74	6.4	yes	no	no		none		yes	ctc
male	44	completedprimary	none		0	yes	yes	yes	no	5	2	none		minutes	45		no	None	107	66	57	169	6.8	yes	n	yes	140	87	6.5	yes	no	no		none		yes	ctc
male	51	somesecondary	nssf		100000	no		yes	no	6	5	none		minutes	30		no	None	133	90	75	163	5.4	yes	n	yes	130	93	6.1	yes	no	no		none		yes	ctc
female	48	completedprimary	none		50000	no		yes	yes	3	5	none		minutes	20		yes	None	134	90	81	157	6	yes	n	yes	118	79	7.4	yes	yes	yes	ANT BACTERIAL	none		yes	ctc
male	57	completedprimary	none		350000	no		yes	yes	7	2	none		minutes	45		no	None	100	64	64	166	6.2	no	n	yes	134	80	5.4	yes	no	no		none		yes	ctc
male	51	completedprimary	none		150000	yes	yes	yes	yes	2	2	none		hours		2	no	None	128	80	55	172	5.1	no	n	yes	124	82	5	yes	no	no		none		yes	ctc
female	59	completedprimary	none		60000	yes	no	yes	yes	7	7	none		hours		2	yes	Septrin	175	78	73	161	5.4	yes	n	yes	195	97	4.6	yes	no	no		none		yes	ctc
male	42	completedprimary	none		500000	no		yes	yes	5	2	none		minutes	30		no	None	126	96	62	168	7.7	no	n	yes	148	93	5.6	no	no	no		none		yes	ctc
female	50	completedprimary	none		100000	no		no		6	2	none		minutes	0		no	None	165	105	64	161	5.3	no	n	yes	159	93	5.4	no	no	no		none		yes	ctc
male	44	completedprimary	none		100000	yes	yes	yes	yes	3	7	none		minutes	30		no	None	129	73	63	173	9.4	yes	n	yes	119	85	5.1	yes	no	no		none		yes	ctc
female	18	someprimary	none		0	no		no		5	5	none		minutes	0		no	None	113	59	55	160	6.3	yes	y
male	19	someprimary	none		50000	no		yes	no	3	6	none		minutes	30		no	Dk	125	77	54	172	5.4	yes	y
female	47	completedprimary	none		0	no		yes	yes	7	1	none		minutes	0		no	None	115	87	53	155	4.2	no	n	yes	125	91	4.9	no	yes	yes	Dk	none		yes	other
female	46	completedprimary	nhif		15000	no		yes	yes	3	2	none		minutes	20		no	None	148	91	96	159	4.6	no	n	yes	146	90	5	no	yes	yes	ANT BACTERIAL	none		yes	ctc
female	47	completedprimary	none		0	yes	no	yes	yes	6	5	none		minutes	15		dn	None	104	74	39	156	4.3	no	n	yes	115	96	5.9	yes	no	no		none		yes	ctc
female	62	completedprimary	none		20000	no		yes	no	2	1	none		minutes	45		no	None	173	81	63	160	6.1	yes	n	yes	163	90	7.7	yes	no	no		none		yes	ctc
male	57	completedcollege	none		500000	no		yes	yes	6	5	none		minutes	45		no	None	104	83	69	181	5.2	yes	n	yes	143	103	6.3	yes	no	no		none		yes	other
female	55	completedprimary	none		130000	no		yes	no	7	7	hypertension		hours		2	no	None	156	98	61	156	5.7	yes	n	yes	151	94	8.5	yes	no	no		none		yes	ctc
female	53	completedprimary	none		0	no		yes	no	3	1	none		hours		2	no	None	106	67	60	165	4.9	yes	n	yes	121	83	0	yes	no	no		none		yes	ctc
female	47	completedprimary	none		100000	no		yes	no	7	2	none		hours		2	yes	NONE	111	73	49	150	4.9	yes	n	yes	109	109	5.9	yes	no	no		none		yes	ctc
male	38	somesecondary	none		150000	yes	no	no		1	5	none		minutes	45		no	None	135	77	65	167	5.4	yes	n	yes	121	64	4.8	yes	no	no		none		yes	ctc
female	32	someprimary	none		40000	yes	yes	yes	yes	5	3	none		minutes	50		no	NONE	122	84	54	161	5	yes	n	yes	115	78	6.4	yes	yes	yes	ANT BACTERIAL	none		yes	ctc
female	38	completedprimary	none		0	no		yes	no	3	1	none		minutes	10		no	None	122	71	45	154	6.5	yes	n	yes	107	75	4.2	no	no	no		none		yes	ctc
female	43	completedprimary	nhif		400000	no		no		2	5	hypertension		minutes	15		no	ANT HYPERTENSIVE	154	106	73	165	5.6	yes	n	yes	134	98	6.1	yes	yes	no		none		yes	ctc
female	42	completedprimary	none		0	no		yes	yes	1	5	none		minutes	45		no	None	159	93	80	153	5.2	yes	n	yes	154	98	6.2	yes	no	no		none		yes	ctc
female	46	completedprimary	none		15000	no		yes	yes	3	6	none		minutes	15		no	None	123	77	71	161	5.6	yes	n	yes	118	78	5.6	no	no	no		none		yes	ctc
male	44	completedprimary	none		700000	no		no		3	3	none		hours		2	no	NONE	114	80	56	159	5.1	yes	n	yes	122	83	4.6	no	no	no		none		yes	ctc
female	58	completedprimary	none		50000	no		yes	no	2	1	none		minutes	45		no	None	127	87	64	162	5.6	no	n	yes	140	80	5.9	yes	yes	yes	Dk	none		yes	ctc
male	42	completedprimary	none		100000	yes	yes	yes	yes	1	2	none		minutes	30		no	None	105	66	64	171	4.2	yes	n	yes	109	65	6.1	yes	no	no		none		yes	other ctc
male	71	completedprimary	none		40000	yes	no	yes	yes	3	2	none		hours		2	no	NONE	140	89	56	162	5.7	no	n	yes	177	93	6.1	no	no	no		none		yes	ctc
female	43	completedprimary	none		50000	no		no		3	2	none		minutes	15		no	None	190	93	70	152	4.4	no	n	yes	135	87	4.7	no	no	no		none		yes	ctc
female	51	completedprimary	none		40000	no		yes	yes	7	7	none		hours		2	yes	NONE	154	70	79	155	6.3	yes	n	yes	160	90	6.2	yes	yes	no		none		yes	ctc
female	55	completedprimary	nhif		50000	no		yes	no	7	7	hypertension		minutes	30		no	Antihypertensive	130	80	91	154	5.3	no	n	yes	136	73	5.9	yes	yes	no		none		yes	other
male	40	completedsecondary	none		150000	no		no		7	4	none		hours		2	no	Dk	108	69	54	178	4.6	yes	n	yes	110	66	4.1	yes	no	no		none		yes	ctc
male	30	completedprimary	none		100000	no		yes	yes	2	5	none		minutes	40		no	NONE	117	75	56	173	3.8	no	n	yes	122	75	4.2	yes	no	no		none		yes	ctc
female	39	completedprimary	none		60000	no		yes	yes	7	7	none		minutes	15		no	None	102	67	60	164	5.2	yes	n	yes	113	63	8.2	yes	no	no		none		yes	other
female	31	completedsecondary	none		200000	no		yes	yes	7	4	none		minutes	30		no	NONE	105	87	43	145	4.9	yes	n	yes	96	71	4.6	yes	yes	no		none		yes	ctc
male	44	somesecondary	none		150000	no		no		6	3	none		minutes	45		no	NONE	103	58	59	167	4.7	yes	n	yes	117	72	5.2	yes	no	no		none		yes	ctc other
female	43	completedprimary	none		120000	no		yes	yes	3	4	none		minutes	30		no	None	132	81	60	152	5.6	yes	n	yes	109	81	4.9	no	no	no		none		yes	other
female	58	completedprimary	none		40000	no		yes	yes	5	2	none		hours		2	no	NONE	116	72	39	147	4.4	no	n	yes	109	74	5.1	no	no	no		none		yes	ctc
female	54	completedsecondary	none		50000	no		yes	yes	7	7	hypertension diabetes		minutes	0		yes	Dk	173	86	86	153	15.3	no	n	yes	159	99	16.9	yes	no	no		none		yes	ctc
female	30	somesecondary	none		150000	yes	no	yes	yes	2	6	none		minutes	50		no	ISONIAZID PROPHYLAXIS TREATMENT	121	81	72	168	5.2	yes	n	yes	118	75	6.1	yes	no	no		none		yes	ctc
female	35	completedcollege	nhif		300000	yes	no	yes	no	4	5	none		minutes	30		no	None	128	73	84	187	5.2	no	n	yes	123	69	6.2	yes	yes	yes	CETRIZINE	none		yes	other
female	71	completedprimary	nhif		400000	no		yes	no	7	7	none		minutes	30		no	NONE	199	88	81	165	7.8	yes	n	yes	184	83	6	yes	no	yes	NIFEDIPINE	hypertension		yes	ctc
female	47	none	none		0	no		yes	no	7	7	none		minutes	30		no	None	127	87	63	164	5.3	no	n	yes	118	88	7.8	yes	no	no		none		yes	other
male	82	someprimary	none		0	yes	yes	yes	yes	7	7	none		minutes	30		no	None	119	75	49	161	6.2	yes	n	yes	124	76	4.9	no	no	no		none		yes	other
female	36	completedprimary	none		60000	no		yes	no	4	6	none		hours		2	no	NONE	128	84	61	159	5.2	yes	n	yes	126	73	6.4	yes	no	no		none		yes	other
female	57	completedprimary	nhif		0	no		no		7	7	none		minutes	30		no	None	124	77	80	152	4.5	no	n	yes	123	65	6.4	yes	no	no		none		yes	ctc
female	41	completedprimary	none		400000	no		yes	yes	5	6	hypertension		minutes	50		yes	NONE	168	101	79	167	6.3	yes	n	yes	155	98	7.1	yes	no	no		hypertension stroke		yes	other
female	42	completedprimary	none		25000	no		yes	yes	3	1	none		minutes	50		yes	NONE	129	81	45	155	4.9	yes	n	yes	118	75	4.6	yes	no	no		none		yes	ctc
male	53	completedprimary	none		900000	yes	no	yes	no	7	3	none		minutes	2		no	None	130	79	52	155	5.2	yes	n	yes	154	99	5.3	yes	no	no		none		yes	other
female	41	completedprimary	ichf		120000	no		no		4	7	none		minutes	30		yes	None	118	79	78	168	4.9	no	n	yes	118	74	5.7	no	yes	yes	Azuma and paracetamol	none		yes	dk
female	31	somesecondary	none		150000	no		yes	yes	7	7	none		minutes	10		no	None	126	77	59	159	5.1	yes	n	yes	120	68	4.8	no	no	no		none		yes	other
female	42	completedprimary	none		100000	no		yes	no	3	4	hypertension		hours		2	no	None	104	60	51	155	5.9	yes	n	yes	110	69	5.2	yes	no	no		none		yes	other
female	48	completedprimary	none		0	no		yes	yes	7	2	none		minutes	0		no	None	117	70	53	165	4.1	no	n	yes	132	84	4.9	no	no	no		none		yes	ctc
male	56	completedprimary	none		200000	no		yes	yes	7	4	none		hours		2	no	None	132	90	43	162	6.3	yes	n	yes	93	64	7.1	yes	no	no		none		yes	other
female	29	completedsecondary	none		200000	no		no		7	3	hypertension		minutes	30		no	None	115	82	54	172	5.3	yes	y
female	43	completedprimary	none		0	yes	yes	yes	yes	1	0	diabetes hypertension		minutes	0		dn	None	128	82	59	155	5.6	yes	n	yes	96	75	6.4	yes	no	no		none		yes	dk
male	56	completedprimary	none		30000	no		yes	yes	7	0	none		hours		1	no	None	120	74	60	179	4.7	yes	n	yes	139	92	6.3	yes	yes	yes	Ceftriaxone	none		yes	other
female	48	none	nhif		60000	no		yes	yes	7	0	hypertension		hours		1	yes	None	139	88	60	165	4.6	no	n	yes	144	92	5.7	yes	no	no		none		yes	ctc
female	36	completedprimary	none		60000	no		yes	yes	7	3	none		minutes	1		yes	None	128	84	77	155	4.7	yes	n	yes	135	90	6	yes	no	no		none		yes	ctc
female	46	completedprimary	none		0	no		yes	no	7	3	hypertension		minutes	15		no	None	124	81	60	166	5.1	yes	n	yes	140	84	4.9	no	no	no		none		yes	ctc
male	81	completedprimary	none		0	yes	no	yes	no	5	5	none		minutes	30		no	None	136	84	48	169	5.4	yes	n	no
female	36	none	none		0	no		no		2	5	none		minutes	30		no	None	105	61	50	156	6	yes	n	yes	123	75	6.2	yes	no	no		none		yes	other
male	29	completedprimary	none		0	yes	yes	yes	yes	3	3	none		minutes	45		no	None	108	75	50	167	4.7	no	n	yes	115	54	4.5	yes	no	no		none		yes	ctc
female	36	somesecondary	none		0	no		yes	yes	3	2	none		minutes	30		no	None	118	73	68	164	5.2	no	n	yes	126	77	4.3	no	no	no		none		yes	ctc
female	34	completedsecondary	none		0	no		yes	yes	7	1	none		minutes	30		no	None	120	78	68	161	4.7	no	n	yes	108	72	8.2	yes	yes	yes	Quinine, ceftriaxone and paracetamol	none		yes	ctc
male	35	completedcollege	none		250000	yes	no	yes	yes	1	0	none		minutes	45		no	None	85	56	51	172	4.9	yes	n	yes	111	69	6.3	yes	no	no		none		yes	other
female	36	completedprimary	none		0	no		no		3	4	none		minutes	25		no	None	90	71	63	165	6.3	yes	n	yes	102	66	4.7	no	no	no		none		yes	ctc
female	32	none	none		60000	no		no		7	7	none		minutes	45		no	NONE	121	88	90	160	5.3	yes	n	yes	127	84	5.9	yes	no	no		none		yes	ctc
female	33	someprimary	none		150000	no		no		1	1	none		minutes	30		no	NONE	156	96	59	170	4.6	yes	n	yes	159	110	6.6	yes	no	no		none		yes	ctc
female	49	completedprimary	none		40000	no		yes	yes	7	2	none		hours		2	yes	NONE	146	103	79	152	5.2	no	n	yes	160	93	4.8	no	no	no		none		yes	ctc
male	47	completedprimary	none		30000	no		yes	yes	2	3	none		hours		2	no	SEPRIN	114	69	51	165	5.2	yes	n	yes	108	73	4	no	no	no		none		yes	ctc
female	35	completedprimary	none		120000	no		no		7	2	none		minutes	15		yes	NONE	112	75	70	160	4.9	yes	n	yes	105	69	5	yes	yes	yes	Ceftriaxone	none		yes	ctc
female	41	somesecondary	none		100000	no		yes	yes	5	2	none		minutes	30		no	NONE	112	75	75	163	5.4	yes	n	yes	101	67	6	yes	no	no		none		yes	other
female	27	completedsecondary	none		25000	no		yes	yes	6	5	none		minutes	20		no	NONE	134	76	59	158	5.4	yes	n	yes	126	70	5	yes	no	no		none		yes	ctc
female	55	completedprimary	none		60000	no		yes	yes	3	5	none		hours		2	yes	NONE	119	84	78	150	4.7	yes	n	yes	121	84	6.5	yes	no	no		none		yes	ctc
female	71	someprimary	none		25000	yes	no	yes	yes	7	4	hypertension		hours		2	no	NONE	151	90	71	172	4.5	yes	n	yes	150	75	5.8	yes	no	no		none		yes	ctc
male	39	completedprimary	none		400000	no		yes	no	3	5	none		hours		1	no	NONE	133	86	74	170	5.3	no	n	yes	118	86	5.6	yes	no	no		none		yes	ctc other
male	65	completedprimary	none		50000	yes	no	yes	yes	4	2	none		hours		2	no	NONE	129	85	65	168	5.4	no	n	yes	146	93	6	yes	yes	yes	ANT BACTERIAL	none		yes	ctc
female	36	completedprimary	none		60000	no		yes	no	3	2	none		hours		2	no	NONE	126	72	70	164	4.4	yes	n	yes	136	77	5.1	yes	no	no		none		yes	other
male	43	completedprimary	none		2000000	no		yes	yes	2	1	none		hours		3	no	NONE	162	110	95	171	6	yes	n	yes	176	112	7.1	no	yes	yes	Ceftriaxone and azithromycine	hypertension diabetes		yes	other
female	37	completedprimary	none		60000	no		yes	yes	2	1	none		minutes	30		no	ISONIAZID PROPHYLAXIS TREATMENT	150	91	94	158	5.6	yes	n	yes	184	92	6.5	yes	no	no		none		yes	ctc
female	42	completedprimary	none		200000	yes	no	yes	yes	7	7	none		minutes	45		yes	NONE	123	76	95	167	5	no	n	yes	122	73	5	yes	no	no		none		yes	ctc
female	31	someprimary	none		0	no		no		7	7	none		minutes	20		yes	NONE	101	57	41	146	4.3	yes	n	yes	133	87	5.7	yes	no	no		none		yes	ctc
female	50	completedprimary	none		35000	no		yes	yes	7	2	none		minutes	45		no	NONE	147	96	68	157	4.6	yes	n	yes	146	88	6.9	yes	no	no		none		yes	other
female	58	none	none		50000	no		no		4	2	none		hours		3	no	NONE	115	65	54	155	6.1	yes	n	yes	106	56	7.5	yes	no	no		none		yes	ctc
female	67	none	none		20000	no		yes	no	2	1	none		minutes	15		yes	NONE	136	76	42	153	5.3	yes	n	yes	152	98	4.8	yes	no	no		none		yes	ctc
female	42	completedprimary	none		100000	no		no		7	7	none		hours		2	no	NONE	141	91	83	156	4.7	no	n	yes	157	102	4.8	no	no	no		none		yes	ctc
female	61	completedprimary	none		100000	no		yes	no	3	3	none		minutes	30		yes	ISONIAZID PROPHYLAXIS TREATMENT	143	87	56	158	5.3	yes	n	yes	144	93	7.3	yes	no	no		none		yes	ctc
female	36	completedprimary	none		70000	no		yes	no	1	5	none		minutes	68		yes	NONE	116	72	58	155	5.4	yes	n	yes	108	67	6.1	yes	no	no		none		yes	ctc
female	32	completedprimary	none		100000	no		yes	yes	5	5	none		minutes	10		yes	NONE	120	78	82	162	5.8	yes	n	yes	131	75	5.6	yes	no	no		none		no	other
female	56	completedprimary	none		60000	no		yes	no	6	4	none		hours		2	yes	SALBUTAMOL	151	78	70	151	5.9	yes	n	yes	135	81	7.8	yes	no	no		none		yes	ctc
female	40	completedsecondary	none		90000	no		yes	no	7	7	none		hours		2	no	None	94	61	55	165	5.9	yes	n	yes	105	58	6.9	yes	no	no		none		yes	ctc
female	52	none	none		90000	no		yes	yes	7	7	none		hours		2	no	None	92	67	46	165	4.4	yes	n	yes	89	61	6.2	no	yes	yes	Amoxycln and paracetamol	none		yes	dk
female	56	completedprimary	none		200000	no		yes	yes	7	2	none		hours		1	no	None	125	86	79	153	6	yes	n	yes	128	80	6.7	yes	no	no		none		yes	other
female	48	someprimary	none		30000	no		no		7	5	none		minutes	0		no	None	117	81	70	164	4.8	yes	n	yes	133	84	5.8	yes	no	no		none		yes	dk
female	52	completedprimary	nhif		50000	no		yes	no	3	7	hypertension		minutes	0		yes	None	134	74	85	165	5.5	no	n	yes	140	78	5.4	yes	no	no		none		yes	other
female	24	completedprimary	none		0	no		yes	yes	2	5	hypertension		minutes	0		no	None	85	76	46	153	4.6	yes	n	yes	85	70	5.2	yes	yes	yes	Dk	none		yes	other
male	50	completedprimary	none		150000	yes	no	yes	yes	7	5	none		hours		2	yes	None	114	64	87	182	5.2	yes	n	yes	128	82	6.5	yes	yes	yes	Azuma	none		yes	ctc
female	65	completedprimary	none		0	no		yes	yes	7	7	hypertension diabetes		minutes	30		yes	Metformin, glibenclamine,	170	87	85	166	18.9	no	n	yes	169	78	18.4	yes	no	no		none		yes	other
female	65	completedprimary	none		30000	no		yes	yes	7	4	none		minutes	30		no	None	114	84	55	165	5.3	no	n	yes	98	80	7.8	yes	no	no		none		yes	ctc other
female	40	completedprimary	none		150000	no		yes	yes	1	1	none		minutes	0		dn	Altapham suspension, omeprazole	137	81	81	156	6.2	yes	n	yes	148	83	6.8	yes	no	no		none		yes	ctc
male	52	someprimary	none		50000	yes	yes	yes	no	3	3	none		minutes	0		no	None	94	66	38	160	5.4	yes	n	yes	110	63	8.4	yes	yes	yes	Omeprazole	none		yes	other
female	61	completedsecondary	none		200000	no		no		3	3	none		minutes	30		yes	None	118	76	60	162	4.7	yes	n	yes	124	74	5.8	yes	yes	yes	Paracetamol	none		yes	other
female	47	completedprimary	none		0	yes	no	yes	yes	7	7	none		minutes	30		no	None	156	102	53	156	4.4	yes	n	yes	133	84	8.4	yes	no	no		none		yes	ctc
female	26	completedcollege	none		280000	yes	yes	yes	yes	7	1	none		minutes	30		no	None	126	83	85	160	6.1	yes	n	yes	116	74	6.6	yes	yes	yes	Amoxycln, doctor cold syrup	none		yes	other
female	30	completedsecondary	none		70000	no		yes	no	2	2	none		minutes	38		no	None	129	79	78	150	4.5	no	n	yes	123	74	5.7	yes	no	no		none		yes	ctc
female	36	completedprimary	none		0	no		yes	yes	2	3	none		minutes	30		no	None	128	80	61	165	4.9	yes	n	yes	137	88	5.7	yes	yes	yes	DK	none		yes	ctc
female	50	completedprimary	none		250000	no		no		2	3	none		minutes	10		no	None	143	96	103	163	4.7	yes	n	yes	160	98	4.3	yes	no	yes	Declofenac	none		yes	dk
male	45	completedprimary	none		0	no		yes	yes	6	2	none		minutes	15		no	None	109	66	55	165	5.8	yes	n	yes	96	82	5.4	yes	no	no		none		yes	ctc
female	49	completedprimary	none		0	yes	no	yes	yes	5	3	hypertension		minutes	15		no	Azithromycine	122	89	47	147	4.6	yes	n	yes	136	93	6.9	yes	no	no		none		yes	ctc
female	36	completedsecondary	none		150000	yes	no	yes	yes	2	5	none		minutes	15		no	None	132	82	100	174	6.3	yes	n	yes	130	75	8.3	yes	no	no		none		yes	ctc
male	38	completedprimary	none		25000	yes	yes	yes	yes	3	4	none		minutes	20		no	None	123	83	57	165	5	no	n	yes	145	99	5.6	yes	no	no		none		yes	ctc
female	41	none	none		0	yes	yes	yes	yes	5	2	none		minutes	0		no	None	125	75	61	167	4.8	no	n	yes	142	93	6.1	no	no	no		none		yes	other
male	57	completedcollege	none		250000	no		yes	yes	6	5	hypertension		minutes	30		no	None	138	95	103	182	4.2	no	n	yes	161	93	9.9	yes	yes	yes	Omeprazole	none		yes	ctc
female	50	completedprimary	none		50000	no		yes	yes	5	2	none		minutes	20		no	None	153	88	65	161	6.7	yes	n	yes	156	79	10.2	yes	yes	yes	Ceftriaxone injection	none		yes	dk
female	34	completedcollege	none		30000	no		no		2	1	none		minutes	40		no	NONE	114	63	79	173	5.1	yes	n	yes	102	85	6.3	yes	no	no		none		yes	dk
male	39	completedprimary	none		150000	no		no		7	5	none		minutes	30		no	NONE	112	63	60	169	5.4	yes	n	yes	116	77	6.4	yes	no	no		none		yes	ctc
female	37	none	none		40000	no		yes	no	2	2	none		minutes	60		no	NONE	106	80	61	163	4.7	yes	n	yes	104	77	4.7	yes	no	no		none		yes	ctc
female	36	completedprimary	none		100000	no		no		6	1	none		minutes	40		no	ISONIAZID PROPHYLAXIS TREATMENT	125	72	94	165	7.2	yes	n	yes	110	70	6.5	yes	no	no		none		yes	ctc other
female	52	completedprimary	none		100000	yes	no	yes	no	1	1	diabetes		minutes	45		no	NONE	128	82	64	157	15.4	yes	n	yes	153	94	11.9	no	no	no		none		yes	ctc
female	48	completedprimary	none		15000	no		no		4	3	hypertension		minutes	30		yes	NONE	164	104	52	156	5.7	yes	n	yes	150	98	5.1	yes	no	no		none		yes	ctc
female	39	completedprimary	none		400000	no		yes	no	7	7	none		minutes	50		yes	NONE	120	72	68	162	6.1	yes	n	yes	132	86	5.9	yes	no	no		none		yes	ctc
female	34	someprimary	none		30000	no		yes	yes	7	3	none		minutes	15		no	ANT TB	119	79	50	153	4.7	yes	n	yes	107	80	5.4	yes	no	no		none		yes	other
male	25	somecollege	none		300000	yes	yes	yes	yes	7	7	none		minutes	45		no	NONE	136	76	61	167	6.1	yes	y
female	48	completedsecondary	none		50000	no		yes	yes	3	5	none		minutes	30		yes	None	153	99	80	162	5.4	no	n	yes	157	92	6	yes	no	yes	Nifedipine and lasix	hypertension		yes	ctc other
male	42	completedprimary	none		50000	yes	yes	yes	yes	6	4	none		hours		2	no	NONE	132	85	59	172	8.4	yes	n	yes	124	87	5.1	yes	no	no		none		yes	ctc
female	21	somesecondary	none		150000	no		no		4	6	none		hours		2	no	NONE	110	61	47	165	6.4	yes	n	yes	102	88	5.3	yes	yes	no		none		yes	ctc
female	26	completedprimary	none		250000	no		no		6	6	none		minutes	60		no	NONE	121	87	66	167	5.9	yes	n	yes	144	93	4.7	no	no	no		none		yes	ctc
male	55	completedprimary	none		200000	yes	yes	no		1	4	none		hours		2	no	ISONIAZID PROPHYLAXIS TREATMENT	137	90	65	159	4.7	yes	n	yes	137	84	6.9	yes	no	no		none		yes	other
female	24	somesecondary	none		100000	no		yes	yes	2	6	none		minutes	45		no	NONE	130	87	84	167	5.6	yes	n	yes	123	77	4.8	no	no	no		none		yes	other
female	44	completedprimary	none		60000	no		yes	yes	7	7	none		minutes	60		no	NONE	106	72	53	161	4.6	yes	n	yes	122	98	5.9	yes	no	no		none		yes	other
female	42	completedprimary	none		90000	no		yes	yes	1	1	none		hours		2	no	NONE	120	80	68	160	5.9	yes	n	yes	125	83	5.8	yes	no	no		none		yes	other ctc
female	25	somesecondary	none		200000	no		yes	yes	7	6	none		minutes	45		dn	NONE	124	82	67	162	6.1	yes	n	yes	116	67	5.7	yes	no	yes	TLE, ISONIZIDE PROPHYLAXIS TREATMENT	none		yes	ctc
female	44	completedprimary	none		0	no		yes	yes	7	0	none		minutes	45		no	None	126	80	60	154	4.3	yes	n	yes	145	84	4.7	no	no	no		none		yes	ctc
female	54	completedprimary	maxinsure		100000	no		yes	yes	7	2	none		minutes	15		no	NONE	144	82	65	160	14.8	yes	n	yes	142	74	15.9	yes	yes	yes	ANT ALLERGY	diabetes hypertension		no	ctc
female	45	completedprimary	none		0	no		yes	yes	7	0	none		hours		2	no	None	90	74	53	171	6.4	yes	n	yes	102	70	6.6	yes	no	no		none		yes	ctc
female	35	completedprimary	none		150000	no		yes	no	3	1	none		minutes	45		no	NONE	127	68	63	165	4.8	no	n	yes	132	64	5.7	no	no	no		none		yes	ctc
male	55	completedprimary	none		150000	yes	yes	yes	yes	3	1	none		hours		3	no	ISONIAZID PROPHYLAXIS TREATMENT	176	107	62	171	5.2	no	n	yes	169	106	6.3	no	no	no		none		yes	other
female	42	completedprimary	none		30000	no		yes	no	0	0	none		minutes	0		no	None	134	88	69	164	4.3	no	n	yes	154	89	5.7	no	yes	no		none		yes	ctc
female	53	someprimary	none		40000	no		yes	yes	1	3	none		hours		3	no	NONE	135	89	61	158	6.1	yes	n	yes	166	90	5.2	yes	no	no		none		yes	ctc
female	41	completedprimary	none		50000	no		yes	yes	3	6	none		minutes	60		no	NONE	130	77	48	150	5	yes	n	yes	140	76	6.7	yes	no	no		none		yes	ctc
female	38	completedprimary	none		30000	no		yes	no	7	7	none		minutes	2		no	None	120	78	69	174	5.4	yes	n	yes	110	64	7.1	yes	no	no		none		no	ctc other
male	52	completedprimary	none		20000	yes	yes	yes	no	4	2	hypertension		minutes	0		no	None	106	73	59	174	5.9	yes	n	yes	121	81	6.2	yes	no	no		none		yes	ctc other
female	46	completedprimary	none		150000	no		no		6	6	none		minutes	45		no	NONE	123	78	71	164	5.9	yes	n	yes	117	74	7.8	yes	no	no		none		yes	ctc
male	50	completedsecondary	nhif		30000	no		yes	yes	1	7	diabetes		hours		1	yes	None	109	71	83	167	10.4	yes	n	yes	141	90	21.7	yes	no	no		none		yes	ctc
male	27	someprimary	none		90000	yes	yes	yes	yes	5	3	none		hours		2	no	ISONIAZID PROPHYLAXIS TREATMENT	126	82	71	176	4.9	yes	y
female	47	completedprimary	none		75000	no		yes	yes	5	7	none		minutes	15		no	None	125	70	70	156	5.2	yes	n	yes	124	82	8.6	yes	no	no		none		yes	ctc other
female	30	somesecondary	none		150000	no		yes	yes	7	3	none		minutes	30		no	None	104	83	73	164	5.5	yes	n	yes	134	90	5.4	no	no	no		none		yes	ctc
male	70	completedprimary	none		150000	yes	no	yes	yes	0	2	none		minutes	2		no	None	123	76	53	165	5.1	no	y
female	55	completedsecondary	none		10000	no		no		4	6	hypertension		minutes	60		yes	None	162	87	81	167	7.1	yes	n	yes	195	102	7.4	yes	no	no		hypertension heartdisease	Heart failure	yes	other
male	35	completedprimary	none		0	no		yes	yes	1	2	none		minutes	0		no	None	116	86	54	167	4.5	yes	n	yes	135	76	5.6	yes	no	no		none		yes	ctc
male	41	completedsecondary	none		150000	no		no		3	3	none		minutes	30		no	None	128	65	69	170	4.5	no	n	yes	123	74	5.2	yes	no	no		none		yes	ctc
male	30	somesecondary	none		200000	yes	no	yes	yes	2	5	none		minutes	15		yes	None	136	68	65	167	5.4	yes	n	yes	125	75	4.6	no	yes	yes	Malafine and metronidazole	none		yes	ctc
female	34	completedprimary	none		60000	no		yes	yes	3	7	hypertension		minutes	30		no	None	123	75	50	150	4.8	yes	n	yes	127	77	5.7	yes	no	no		none		yes	other
female	42	somesecondary	none		200000	no		no		6	5	none		minutes	45		no	None	95	60	65	156	6.4	yes	n	yes	112	79	4.2	no	no	no		none		yes	other
male	46	completedprimary	none		60000	no		yes	yes	3	1	none		hours		2	no	None	131	87	50	164	5.4	yes	n	yes	127	82	6.4	yes	no	no		none		yes	ctc
female	65	none	none		100000	no		no		4	5	none		minutes	30		no	NONE	130	72	70	162	18.6	yes	n	yes	133	79	13.8	yes	no	no		diabetes		yes	ctc
female	34	completedprimary	none		10000	no		yes	yes	5	3	none		minutes	60		no	None	109	61	64	165	5.9	yes	n	yes	120	78	6.4	yes	no	no		none		yes	ctc other
female	60	completedprimary	none		50000	no		no		3	5	none		minutes	30		no	None	155	86	76	170	5.7	yes	n	yes	162	94	6.3	no	no	no		none		yes	dk
male	47	completedprimary	none		90000	yes	no	yes	no	5	2	none		minutes	20		no	NONE	131	93	55	171	5.4	yes	n	yes	138	92	6.6	yes	no	yes	ANT BACTERIAL	none		yes	ctc
female	42	completedprimary	none		150000	no		yes	no	6	3	none		minutes	25		no	None	118	91	80	168	5.2	yes	n	yes	127	88	5.6	yes	no	no		none		yes	ctc
male	29	completedsecondary	none		120000	yes	yes	yes	yes	4	4	none		minutes	30		no	NONE	137	71	62	168	3.8	no	n	yes	122	71	6.4	yes	no	no		none		yes	ctc
female	31	completedsecondary	none		25000	no		yes	no	7	3	none		minutes	15		no	NONE	120	77	67	172	5.1	yes	n	yes	140	83	5.4	yes	no	no		none		yes	ctc
male	51	completedsecondary	none		80000	no		no		6	6	none		minutes	20		no	None	160	98	92	169	5.6	yes	n	yes	170	98	8.9	yes	no	no		none		yes	ctc
female	42	somesecondary	none		300000	no		no		7	7	none		minutes	30		yes	NONE	122	74	87	166	6.8	yes	n	yes	113	71	6	yes	no	no		none		yes	ctc
female	45	completedprimary	none		60000	no		yes	no	4	5	none		minutes	15		no	LAGARCTILY	128	73	80	160	5.4	yes	n	yes	133	81	6.7	yes	no	no		none		yes	ctc
female	30	somesecondary	none		200000	no		no		7	7	none		minutes	10		no	NONE	124	82	67	158	4.9	yes	n	yes	118	79	6.1	yes	no	no		none		yes	ctc
female	53	completedsecondary	none		0	no		yes	yes	6	4	none		minutes	30		no	None	171	101	70	160	5.5	no	n	yes	113	67	5.1	yes	yes	yes	ANT BACTERIAL	none		yes	ctc
male	53	completedprimary	nhif		10000	yes	no	yes	yes	3	2	hypertension		minutes	10		no	NONE	150	81	59	164	5.4	yes	n	yes	148	79	6.3	yes	no	no		none		yes	other
female	30	completedcollege	nhif		0	no		no		6	4	none		hours		90	no	None	113	64	74	171	5.6	no	y
male	38	completedsecondary	none		10000	yes	yes	yes	yes	4	2	none		minutes	30		no	NONE	110	73	63	170	6.4	yes	n	yes	123	89	5	no	no	yes	ANT BACTERIAL	none		yes	ctc
male	42	completedprimary	none		0	yes	yes	yes	yes	2	3	none		minutes	15		yes	None	107	61	67	174	5.9	yes	n	yes	127	76	5.2	yes	yes	yes	ANT MALARIA, ANT BACTERIAL	none		yes	ctc
male	39	someprimary	none		150000	yes	no	yes	no	6	1	none		minutes	30		no	Ant pain	146	81	85	162	6.3	yes	n	yes	169	93	6.3	no	no	no		none		yes	ctc
male	42	completedprimary	none		50000	yes	no	yes	yes	1	1	none		hours		2	no	NONE	106	70	62	165	5.6	yes	y
male	57	someprimary	none		80000	yes	no	yes	no	2	2	none		minutes	30		yes	NONE	121	79	59	162	5.6	yes	n	yes	145	94	5.7	no	no	no		none		yes	ctc
female	29	completedprimary	none		60000	no		no		7	7	none		minutes	30		no	None	113	72	50	159	5.4	no	n	yes	136	84	6.3	yes	no	yes	ANT BACTERIAL	none		yes	ctc
male	42	completedprimary	none		400000	yes	no	yes	yes	3	3	none		minutes	20		no	NONE	122	71	60	170	4.9	no	n	yes	146	86	8.2	yes	no	no		none		yes	ctc
male	40	someprimary	none		60000	no		yes	yes	0	2	none		minutes	0		yes	None	139	98	54	165	5.4	no	n	yes	138	85	6.2	yes	no	no		none		yes	ctc
male	41	someprimary	none		100000	yes	no	yes	yes	2	2	none		hours		2	yes	ISONIAZID PROPHYLAXIS TREATMENT	117	72	62	173	5.5	yes	y
male	45	someprimary	nhif		700000	no		yes	yes	6	6	none		minutes	20		no	NONE	131	95	71	171	5.8	no	y
female	42	completedprimary	nhif		50000	no		yes	no	7	7	none		minutes	0		no	None	113	72	50	159	5.4	no	n	yes	137	99	5.4	yes	no	no		none		yes	ctc other
female	20	somesecondary	none		50000	no		yes	yes	1	1	none		minutes	10		yes	NONE	109	56	69	163	5.4	yes	n	yes	115	77	5	yes	no	no		none		yes	other
male	31	completedprimary	none		150000	yes	yes	yes	no	7	3	none		minutes	30		dn	None	103	66	61	176	5.2	no	n	yes	129	76	4.5	yes	no	yes	Dk	none		yes	ctc
female	30	completedsecondary	none		300000	no		yes	yes	7	7	none		minutes	1		dn	None	118	79	69	161	5.2	yes	n	yes	123	75	5.2	yes	no	no		none		yes	ctc
female	50	completedprimary	none		20000	no		yes	no	5	6	none		minutes	10		yes	SEPRIN	135	78	68	153	6.4	yes	n	yes	131	79	4.5	no	no	no		none		yes	other
female	34	completedprimary	none		60000	no		yes	yes	7	5	hypertension		minutes	0		no	None	124	72	75	165	6.2	yes	n	no
female	53	completedprimary	none		100000	no		yes	no	6	3	none		minutes	50		no	NONE	118	79	60	161	6.7	yes	n	yes	124	83	5.1	no	no	yes	Paracetamol and codrine	none		yes	other
female	30	none	none		60000	yes	yes	yes	yes	7	5	none		minutes	0		no	None	114	76	46	157	4.2	no	n	yes	117	85	5.5	no	no	no		none		yes	ctc
female	35	someprimary	none		30000	no		yes	yes	3	1	none		minutes	40		dn	AMOXICLIN	102	75	60	155	6	yes	n	yes	111	69	5.9	yes	yes	yes	ANT BACTERIAL	none		yes	ctc
female	34	completedprimary	none		250000	no		yes	no	4	6	none		minutes	5		yes	ANTIBIOTIC	115	69	66	165	5.2	yes	n	yes	122	79	5.1	yes	no	no		none		yes	ctc
